# Supplementary material for: Seasonal enhancement of the viral shunt catalyzes a subsurface oxygen maximum in the Sargasso Sea
Source: Nat Commun. 2025 Dec 6;17:352. doi: 10.1038/s41467-025-67002-1 (PMC12796325; doi:10.1038/s41467-025-67002-1)
Supplement: Supplementary file 3 — Supplementary Data 1 - 5 [file 41467_2025_67002_MOESM3_ESM.xlsx]

## Sheet: Data S1
Supplementary Data 1. Flow cytometric and polony quantification of bacteria and phages. Calculation of ratios are also shown.
Cast	Depth	Day (Oct 2019)	Time	Prochlorococcus (cells/mL)	Synechoccocus (cells/mL)	Heterotrophic_Bacteria (cells/mL)	T4_like_cyanophages (particles/mL)	T7_like_cyanophages (particles/mL)	Ratio Heterotrophs to Pro	Ratio_total_cyanophages_to_Pro	Ratio_T7_like_cyanophage_to_Pro	Ratio_T4_like_cyanophages_to_Pro
2	DCM	12	20:00:00	48580.6	32.258	185093	250608	155176	3.81002	146.026	3.194	5.159				T7-like phages (average)
2	SOM	12	20:00:00	106188	3557.76	370254	146519	422382	3.48676	106.857	3.978	1.38			SRF	236004
2	SOM	12	20:00:00	114372	3733.88	423665	342543	733061	3.70427	67.143	6.409	2.995			BML	261172
2	SRF	12	20:00:00	35118.6	5123.68	NA	126618	68853.1	NA	280.328	1.961	3.605			SOM	228717
5	BML	13	08:00:00	38093.8	5209.28	285953	81039.8	36883.3	7.50655	421.079	0.968	2.127			DCM	294245
5	DCM	13	08:00:00	37368.8	20.188	186015	355365	150675	4.97782	360.928	4.032	9.51
5	SOM	13	08:00:00	101629	3650.07	428711	456248	711012	4.2184	149.322	6.996	4.489			Fold-change T7-phage: SOM versus ..
5	SRF	13	08:00:00	40796.2	6185.38	NA	83160.6	60855.3	NA	334.723	1.492	2.038			SRF	-0.0308763
8	DCM	13	20:00:00	50661	0	192995	305859	154726	3.80954	257.858	3.054	6.037			BML	-0.124265
8	SOM	13	20:00:00	105579	3781.68	402848	249327	175801	3.81561	79.464	1.665	2.362			DCM	-0.222697
8	SOM	13	20:00:00	106188	3993.09	422548	328453	624312	3.97923	115.903	5.879	3.093
8	SRF	13	20:00:00	34659.5	5717.5	295412	67027	39207	8.52325	219.71	1.131	1.934			Averaged ratio Bacteria:Pro at the SOM	5.73712
11	DCM	14	08:00:00	70211.9	27.341	215800	413592	169915	3.07356	307.641	2.42	5.891			sd	2.13296
11	SOM	14	08:00:00	61023.5	5660.18	330398	77885.6	112969	5.41427	199.104	1.851	1.276			Averaged ratio Bacteria:Pro at the SRF	5.41159
11	SOM	14	08:00:00	105638	3794.33	417689	445124	875851	3.95396	178.555	8.291	4.214			sd	1.75834
11	SRF	14	08:00:00	34010.3	6446.02	316637	102191	17802.1	9.31005	318.725	0.523	3.005			Averaged ratio Bacteria:Pro at the BML	4.69709
14	BML	14	20:00:00	37186.2	5611.7	295198	53880.4	27378.1	7.93837	276.599	0.736	1.449			sd	1.67402
14	DCM	14	20:00:00	63415.1	36.331	229124	493230	156513	3.61308	277.908	2.468	7.778			Averaged ratio Bacteria:Pro at the DCM	5.12198
14	SOM	14	20:00:00	80795.1	4839.45	447410	373755	659732	5.53759	142.195	8.165	4.626			sd	2.2446
14	SRF	14	20:00:00	35743.2	5686.94	303587	88969.3	16566.9	8.49356	333.758	0.463	2.489
17	DCM	15	08:00:00	72072.1	45.045	217895	593268	212389	3.0233	193.431	2.947	8.232
17	SOM	15	08:00:00	47632.7	6227.4	297243	56946.7	26429	6.24032	264.202	0.555	1.196
17	SOM	15	08:00:00	117335	3884.37	458887	511891	804104	3.91091	126.472	6.853	4.363
17	SRF	15	08:00:00	33926.2	5864.54	308822	93599.6	37372.3	9.10275	230.771	1.102	2.759
20	BML	15	20:00:00	47579.4	6828.94	312079	58590.5	43022.5	6.55911	251.657	0.904	1.231
20	DCM	15	20:00:00	56043.8	18.232	212347	506986	208720	3.78894	244.555	3.724	9.046
20	SOM	15	20:00:00	91913	4533.09	414613	380745	758788	4.51093	111.495	8.256	4.142
20	SRF	15	20:00:00	39508.9	6133.64	333425	102684	19663.6	8.43926	405.891	0.498	2.599
23	BML	16	08:00:00	54329.9	7900.66	324919	53090.2	27979	5.98048	173.011	0.515	0.977
23	DCM	16	08:00:00	59063.5	16.722	187888	511670	203386	3.18112	316.654	3.444	8.663
23	SOM	16	08:00:00	77493.2	6135.75	367527	232280	501617	4.7427	189.788	6.473	2.997
23	SRF	16	08:00:00	50205.9	7027.03	372866	44781.4	52940.4	7.42673	282.025	1.054	0.892
26	BML	16	20:00:00	46947	6701.99	338477	42411	32934	7.20977	218.784	0.702	0.903
26	DCM	16	20:00:00	66435.7	18.232	236049	488344	214057	3.55304	223.831	3.222	7.351
26	SOM	16	20:00:00	100350	3498.54	418043	437787	648900	4.16586	182.525	6.466	4.363
26	SRF	16	20:00:00	42712.1	6928.02	342791	92554.1	15236.6	8.02562	240.725	0.357	2.167
29	BML	17	08:00:00	62362.7	7377.17	324702	55175	31584.3	5.20667	255.613	0.506	0.885
29	DCM	17	08:00:00	65981.1	23.641	214482	750068	211008	3.25065	265.891	3.198	11.368
29	SOM	17	08:00:00	104806	3853.4	413575	409164	642795	3.94609	138.929	6.133	3.904
29	SRF	17	08:00:00	50058.5	6848.6	329824	148358	8971.49	6.58878	204.214	0.179	2.964

## Sheet: Data S2
Supplementary Data 2. All detected KO-annotated genes with significantly (BH-adjusted p<=0.1) increased or decreased KO vst:rpoB ratios at the SOM relative to the surface (SRF), base of the mixed layer (BML), and deep chlorophyll max (DCM). The p-values were derived using the Kruskal-Wallis test followed by Dunn’s multiple comparison testing using the Benjamini and Hochberg method.
aaorg_KO	BML (VST-AVERAGE)	DCM (VST-AVERAGE)	SOM (VST-AVERAGE)	SRF (VST-AVERAGE)	SOM_minus_SRF	SOM_minus_BML	SOM_minus_DCM	SOM - SRF adjusted p-value	BML - SOM adjusted p-value	DCM - SOM adjusted p-value	consensus_pattern_at_the_SOM	KEGG_KO	domain	org_anno	phylum	class	org	short_name	description	consensus_pathway_updated	consensus_pathway	specific_substrate	specific_substrate_forplot	averaged_vst	KEGG_KO
Alteromonadales _ ko:K02390	0.484669	0.472953	0.46243	0.471442	-0.0090119	-0.0222384	-0.0105224	0.0994595	0.0186409	0.0660542	down_in_O2M_down_in_O2M	ko:K02390	Bacteria	Heterotrophic Bacteria	Proteobacteria	Gammaproteobacteria	Alteromonadales	flgE	flgE, flagellar hook protein FlgE	Flagellar assembly	Flagellar assembly	flgE, flagellar hook protein FlgE	flgE, flagellar hook protein FlgE	0.472873	K02390
Alteromonadales _ ko:K07654	0.0203028	0.0201944	0.0211451	0.0206653	0.000479754	0.000842236	0.000950648	0.0541679	0.0519145	0.0337561	up_in_O2M_up_in_O2M	ko:K07654	Bacteria	Heterotrophic Bacteria	Proteobacteria	Gammaproteobacteria	Alteromonadales	mtrB	mtrB; two-component system, OmpR family, sensor histidine kinase MtrB [EC:2.7.13.3]	Two-component system	Two-component system	mtrB; two-component system, OmpR family, sensor histidine kinase MtrB [EC:2.7.13.3]	mtrB; two-component system, OmpR family, sensor histidine kinase MtrB [EC:2.7.13.3]	0.0205769	K07654
Desulfuromonadales _ ko:K00091	0.0798856	0.0800962	0.0783936	0.0828719	-0.00447835	-0.00149201	-0.00170263	0.000208513	0.0639192	0.0480462	down_in_O2M_down_in_O2M	ko:K00091	Bacteria	Heterotrophic Bacteria	Proteobacteria	Deltaproteobacteria	Desulfuromonadales	E1.1.1.219	E1.1.1.219, dihydroflavonol-4-reductase [EC:1.1.1.219]	[]	[]	E1.1.1.219, dihydroflavonol-4-reductase [EC:1.1.1.219]	E1.1.1.219, dihydroflavonol-4-reductase [EC:1.1.1.219]	0.0803118	K00091
Desulfuromonadales _ ko:K00332	0.0401365	0.0400481	0.0393447	0.0403065	-0.000961795	-0.000791851	-0.000703434	0.0599893	0.0893854	0.0551708	down_in_O2M_down_in_O2M	ko:K00332	Bacteria	Heterotrophic Bacteria	Proteobacteria	Deltaproteobacteria	Desulfuromonadales	nuoC	nuoC; NADH-quinone oxidoreductase subunit C [EC:7.1.1.2]	Oxidative phosphorylation	Oxidative phosphorylation	nuoC; NADH-quinone oxidoreductase subunit C [EC:7.1.1.2]	nuoC; NADH-quinone oxidoreductase subunit C [EC:7.1.1.2]	0.0399589	K00332
Desulfuromonadales _ ko:K00392	0.0409619	0.0400481	0.0393483	0.040511	-0.00116266	-0.0016136	-0.000699798	0.0815965	0.0431876	0.0733879	down_in_O2M_down_in_O2M	ko:K00392	Bacteria	Heterotrophic Bacteria	Proteobacteria	Deltaproteobacteria	Desulfuromonadales	sir	sir, sulfite reductase (ferredoxin) [EC:1.8.7.1]	Sulfur metabolism	Sulfur metabolism	sir, sulfite reductase (ferredoxin) [EC:1.8.7.1]	sir, sulfite reductase (ferredoxin) [EC:1.8.7.1]	0.0402173	K00392
Desulfuromonadales _ ko:K00548	0.0402576	0.0400481	0.0391968	0.0401994	-0.00100259	-0.00106085	-0.000851313	0.0135991	0.0389596	0.0177915	down_in_O2M_down_in_O2M	ko:K00548	Bacteria	Heterotrophic Bacteria	Proteobacteria	Deltaproteobacteria	Desulfuromonadales	metH	metH, MTR, 5-methyltetrahydrofolate--homocysteine methyltransferase [EC:2.1.1.13]	Cysteine and methionine metabolism	Cysteine and methionine metabolism	metH, MTR, 5-methyltetrahydrofolate--homocysteine methyltransferase [EC:2.1.1.13]	metH, MTR, 5-methyltetrahydrofolate--homocysteine methyltransferase [EC:2.1.1.13]	0.0399255	K00548
Desulfuromonadales _ ko:K00759	0.0405451	0.0400481	0.0393898	0.0405017	-0.00111193	-0.00115531	-0.000658316	0.0163879	0.0307511	0.0586361	down_in_O2M_down_in_O2M	ko:K00759	Bacteria	Heterotrophic Bacteria	Proteobacteria	Deltaproteobacteria	Desulfuromonadales	APRT	APRT, apt; adenine phosphoribosyltransferase [EC:2.4.2.7]	Purine metabolism	Purine metabolism	APRT, apt; adenine phosphoribosyltransferase [EC:2.4.2.7]	APRT, apt; adenine phosphoribosyltransferase [EC:2.4.2.7]	0.0401212	K00759
Desulfuromonadales _ ko:K01179,ko:K01406,ko:K03641,ko:K07004	0.0423663	0.0400481	0.0393847	0.0419747	-0.00258992	-0.00298153	-0.000663362	0.00155141	0.000777568	0.0707818	down_in_O2M_down_in_O2M	ko:K01179,ko:K01406,ko:K03641,ko:K07004	Bacteria	Heterotrophic Bacteria	Proteobacteria	Deltaproteobacteria	Desulfuromonadales	E3.2.1.4	E3.2.1.4; endoglucanase [EC:3.2.1.4]	Starch and sucrose metabolism	Starch and sucrose metabolism	E3.2.1.4; endoglucanase [EC:3.2.1.4]	E3.2.1.4; endoglucanase [EC:3.2.1.4]	0.0409434	K01179
Desulfuromonadales _ ko:K01693	0.0806278	0.0800962	0.0832576	0.0809145	0.00234311	0.00262976	0.00316136	0.0111948	0.0304807	0.00936547	up_in_O2M_up_in_O2M	ko:K01693	Bacteria	Heterotrophic Bacteria	Proteobacteria	Deltaproteobacteria	Desulfuromonadales	hisB	hisB, imidazoleglycerol-phosphate dehydratase [EC:4.2.1.19]	Histidine metabolism	Histidine metabolism	hisB, imidazoleglycerol-phosphate dehydratase [EC:4.2.1.19]	hisB, imidazoleglycerol-phosphate dehydratase [EC:4.2.1.19]	0.081224	K01693
Desulfuromonadales _ ko:K01923	0.164471	0.164745	0.168889	0.164982	0.00390712	0.00441732	0.00414325	0.0343067	0.0684511	0.0236271	up_in_O2M_up_in_O2M	ko:K01923	Bacteria	Heterotrophic Bacteria	Proteobacteria	Deltaproteobacteria	Desulfuromonadales	purC	purC, phosphoribosylaminoimidazole-succinocarboxamide synthase [EC:6.3.2.6]	Purine metabolism	Purine metabolism	purC, phosphoribosylaminoimidazole-succinocarboxamide synthase [EC:6.3.2.6]	purC, phosphoribosylaminoimidazole-succinocarboxamide synthase [EC:6.3.2.6]	0.165772	K01923
Desulfuromonadales _ ko:K02400	0.752004	0.772602	0.73713	0.753783	-0.0166538	-0.0148748	-0.0354723	0.0381857	0.0672195	0.000474085	down_in_O2M_down_in_O2M	ko:K02400	Bacteria	Heterotrophic Bacteria	Proteobacteria	Deltaproteobacteria	Desulfuromonadales	flhA	flhA; flagellar biosynthesis protein FlhA	Flagellar assembly	Flagellar assembly	flhA; flagellar biosynthesis protein FlhA	flhA; flagellar biosynthesis protein FlhA	0.75388	K02400
Desulfuromonadales _ ko:K02523	0.0403495	0.0400481	0.0395098	0.0408505	-0.00134079	-0.000839761	-0.000538349	0.0141198	0.0334253	0.0622016	down_in_O2M_down_in_O2M	ko:K02523	Bacteria	Heterotrophic Bacteria	Proteobacteria	Deltaproteobacteria	Desulfuromonadales	ispB	ispB, octaprenyl-diphosphate synthase [EC:2.5.1.90]	Terpenoid backbone biosynthesis	Terpenoid backbone biosynthesis	ispB, octaprenyl-diphosphate synthase [EC:2.5.1.90]	ispB, octaprenyl-diphosphate synthase [EC:2.5.1.90]	0.0401895	K02523
Desulfuromonadales _ ko:K02536	0.0815258	0.0805486	0.0790383	0.0811711	-0.00213277	-0.00248755	-0.00151029	0.00267724	0.0160906	0.0323302	down_in_O2M_down_in_O2M	ko:K02536	Bacteria	Heterotrophic Bacteria	Proteobacteria	Deltaproteobacteria	Desulfuromonadales	lpxD	lpxD, UDP-3-O-[3-hydroxymyristoyl] glucosamine N-acyltransferase [EC:2.3.1.191]	Lipopolysaccharide biosynthesis	Lipopolysaccharide biosynthesis	lpxD, UDP-3-O-[3-hydroxymyristoyl] glucosamine N-acyltransferase [EC:2.3.1.191]	lpxD, UDP-3-O-[3-hydroxymyristoyl] glucosamine N-acyltransferase [EC:2.3.1.191]	0.0805709	K02536
Desulfuromonadales _ ko:K02825	0.0402455	0.0404186	0.0393898	0.0399437	-0.000553933	-0.00085575	-0.00102878	0.0359844	0.0192503	0.0316557	down_in_O2M_down_in_O2M	ko:K02825	Bacteria	Heterotrophic Bacteria	Proteobacteria	Deltaproteobacteria	Desulfuromonadales	pyrR	pyrR; pyrimidine operon attenuation protein / uracil phosphoribosyltransferase [EC:2.4.2.9]	Pyrimidine metabolism	Pyrimidine metabolism	pyrR; pyrimidine operon attenuation protein / uracil phosphoribosyltransferase [EC:2.4.2.9]	pyrR; pyrimidine operon attenuation protein / uracil phosphoribosyltransferase [EC:2.4.2.9]	0.0399994	K02825
Desulfuromonadales _ ko:K02843	0.0419233	0.0400481	0.0391968	0.0408827	-0.00168586	-0.00272651	-0.000851313	0.00268211	0.000403315	0.032632	down_in_O2M_down_in_O2M	ko:K02843	Bacteria	Heterotrophic Bacteria	Proteobacteria	Deltaproteobacteria	Desulfuromonadales	waaF	waaF, rfaF; heptosyltransferase II [EC:2.4.-.-]	Lipopolysaccharide biosynthesis	Lipopolysaccharide biosynthesis	waaF, rfaF; heptosyltransferase II [EC:2.4.-.-]	waaF, rfaF; heptosyltransferase II [EC:2.4.-.-]	0.0405127	K02843
Desulfuromonadales _ ko:K02945,ko:K03527	0.0403817	0.0400481	0.0392786	0.0399437	-0.000665086	-0.00110308	-0.000769469	0.0486294	0.0326	0.0321416	down_in_O2M_down_in_O2M	ko:K02945,ko:K03527	Bacteria	Heterotrophic Bacteria	Proteobacteria	Deltaproteobacteria	Desulfuromonadales	RP-S1 RP-S1	RP-S1 RP-S1, rpsA, small subunit ribosomal protein S1	Ribosome	Ribosome	RP-S1 RP-S1, rpsA, small subunit ribosomal protein S1	RP-S1 RP-S1, rpsA, small subunit ribosomal protein S1	0.039913	K02945
Desulfuromonadales _ ko:K02970	0.0815405	0.0800962	0.0789676	0.0809993	-0.00203167	-0.00257286	-0.00112859	0.0123324	0.0219423	0.0953999	down_in_O2M_down_in_O2M	ko:K02970	Bacteria	Heterotrophic Bacteria	Proteobacteria	Deltaproteobacteria	Desulfuromonadales	RP-S21	RP-S21, MRPS21, rpsU, small subunit ribosomal protein S21	Ribosome	Ribosome	RP-S21, MRPS21, rpsU, small subunit ribosomal protein S21	RP-S21, MRPS21, rpsU, small subunit ribosomal protein S21	0.0804009	K02970
Desulfuromonadales _ ko:K03086	0.246335	0.266892	0.238771	0.248689	-0.00991852	-0.00756398	-0.0281214	0.0127708	0.0910274	3.49884532012092e-06	down_in_O2M_down_in_O2M	ko:K03086	Bacteria	Heterotrophic Bacteria	Proteobacteria	Deltaproteobacteria	Desulfuromonadales	rpoD	rpoD, RNA polymerase primary sigma factor	[]	[]	rpoD, RNA polymerase primary sigma factor	rpoD, RNA polymerase primary sigma factor	0.250172	K03086
Desulfuromonadales _ ko:K03098	0.162298	0.162474	0.157356	0.164731	-0.00737506	-0.00494143	-0.00511839	0.000892076	0.0326192	0.0321416	down_in_O2M_down_in_O2M	ko:K03098	Bacteria	Heterotrophic Bacteria	Proteobacteria	Deltaproteobacteria	Desulfuromonadales	APOD	APOD; apolipoprotein D and lipocalin family protein	[]	[]	APOD; apolipoprotein D and lipocalin family protein	APOD; apolipoprotein D and lipocalin family protein	0.161715	K03098
Desulfuromonadales _ ko:K03101	0.0411192	0.0400481	0.0391968	0.0406636	-0.00146682	-0.00192239	-0.000851313	0.00251717	0.0504152	0.0199682	down_in_O2M_down_in_O2M	ko:K03101	Bacteria	Heterotrophic Bacteria	Proteobacteria	Deltaproteobacteria	Desulfuromonadales	lspA	lspA; signal peptidase II [EC:3.4.23.36]	Protein export	Protein export	lspA; signal peptidase II [EC:3.4.23.36]	lspA; signal peptidase II [EC:3.4.23.36]	0.0402569	K03101
Desulfuromonadales _ ko:K03106	0.0799382	0.0938691	0.0783936	0.0812409	-0.0028473	-0.00154463	-0.0154755	0.00213206	0.0763226	2.18400842954181e-05	down_in_O2M_down_in_O2M	ko:K03106	Bacteria	Heterotrophic Bacteria	Proteobacteria	Deltaproteobacteria	Desulfuromonadales	SRP54	SRP54, ffh, signal recognition particle subunit SRP54 [EC:3.6.5.4]	Quorum sensing	Quorum sensing	SRP54, ffh, signal recognition particle subunit SRP54 [EC:3.6.5.4]	SRP54, ffh, signal recognition particle subunit SRP54 [EC:3.6.5.4]	0.0833605	K03106
Desulfuromonadales _ ko:K03536	0.0405842	0.0400481	0.0395098	0.0408837	-0.00137394	-0.00107439	-0.000538349	0.0158759	0.0717301	0.059637	down_in_O2M_down_in_O2M	ko:K03536	Bacteria	Heterotrophic Bacteria	Proteobacteria	Deltaproteobacteria	Desulfuromonadales	rnpA	rnpA; ribonuclease P protein component [EC:3.1.26.5]	RNA degradation	RNA degradation	rnpA; ribonuclease P protein component [EC:3.1.26.5]	rnpA; ribonuclease P protein component [EC:3.1.26.5]	0.0402564	K03536
Desulfuromonadales _ ko:K03561	0.0824444	0.099089	0.0793529	0.0837489	-0.00439596	-0.00309152	-0.0197361	0.00315442	0.0826456	0.00027875	down_in_O2M_down_in_O2M	ko:K03561	Bacteria	Heterotrophic Bacteria	Proteobacteria	Deltaproteobacteria	Desulfuromonadales	exbB	exbB, biopolymer transport protein ExbB	Transport	Transport	Transport_other	Other	0.0861588	K03561
Desulfuromonadales _ ko:K03686,ko:K05516	0.0401177	0.0400481	0.0391968	0.0401715	-0.000974746	-0.000920895	-0.000851313	0.0271448	0.0453382	0.0294044	down_in_O2M_down_in_O2M	ko:K03686,ko:K05516	Bacteria	Heterotrophic Bacteria	Proteobacteria	Deltaproteobacteria	Desulfuromonadales	dnaJ	dnaJ; molecular chaperone DnaJ	RNA degradation	RNA degradation	dnaJ; molecular chaperone DnaJ	dnaJ; molecular chaperone DnaJ	0.0398835	K03686
Desulfuromonadales _ ko:K03769	0.0411844	0.0400481	0.0394038	0.0401994	-0.000795613	-0.00178067	-0.000644341	0.0548944	0.00386409	0.0681655	down_in_O2M_down_in_O2M	ko:K03769	Bacteria	Heterotrophic Bacteria	Proteobacteria	Deltaproteobacteria	Desulfuromonadales	ppiC	ppiC; peptidyl-prolyl cis-trans isomerase C [EC:5.2.1.8]	[]	[]	ppiC; peptidyl-prolyl cis-trans isomerase C [EC:5.2.1.8]	ppiC; peptidyl-prolyl cis-trans isomerase C [EC:5.2.1.8]	0.0402089	K03769
Desulfuromonadales _ ko:K03782	0.0408438	0.0400481	0.0391968	0.0407702	-0.00157339	-0.00164699	-0.000851313	0.0215999	0.0259541	0.02404	down_in_O2M_down_in_O2M	ko:K03782	Bacteria	Heterotrophic Bacteria	Proteobacteria	Deltaproteobacteria	Desulfuromonadales	katG	katG, catalase-peroxidase [EC:1.11.1.21]	Peroxisome	Peroxisome	katG, catalase-peroxidase [EC:1.11.1.21]	katG, catalase-peroxidase [EC:1.11.1.21]	0.0402147	K03782
Desulfuromonadales _ ko:K03881	0.0416696	0.0400481	0.0391968	0.0399437	-0.00074693	-0.00247281	-0.000851313	0.0343067	0.0398213	0.0433918	down_in_O2M_down_in_O2M	ko:K03881	Bacteria	Heterotrophic Bacteria	Proteobacteria	Deltaproteobacteria	Desulfuromonadales	ND4	ND4; NADH-ubiquinone oxidoreductase chain 4 [EC:7.1.1.2]	Oxidative phosphorylation	Oxidative phosphorylation	ND4; NADH-ubiquinone oxidoreductase chain 4 [EC:7.1.1.2]	ND4; NADH-ubiquinone oxidoreductase chain 4 [EC:7.1.1.2]	0.0402146	K03881
Desulfuromonadales _ ko:K04764	0.0406331	0.0400481	0.0393437	0.0402325	-0.00088884	-0.0012894	-0.000704416	0.0649977	0.0639192	0.062055	down_in_O2M_down_in_O2M	ko:K04764	Bacteria	Heterotrophic Bacteria	Proteobacteria	Deltaproteobacteria	Desulfuromonadales	ihfA	ihfA, himA; integration host factor subunit alpha	[]	[]	ihfA, himA; integration host factor subunit alpha	ihfA, himA; integration host factor subunit alpha	0.0400644	K04764
Desulfuromonadales _ ko:K05366	0.0402455	0.0400481	0.039364	0.041826	-0.00246209	-0.000881589	-0.000684155	0.00262825	0.0478387	0.0643183	down_in_O2M_down_in_O2M	ko:K05366	Bacteria	Heterotrophic Bacteria	Proteobacteria	Deltaproteobacteria	Desulfuromonadales	mrcA	mrcA, penicillin-binding protein 1A [EC:2.4.1.129 3.4.16.4]	Peptidoglycan biosynthesis	Peptidoglycan biosynthesis	mrcA, penicillin-binding protein 1A [EC:2.4.1.129 3.4.16.4]	mrcA, penicillin-binding protein 1A [EC:2.4.1.129 3.4.16.4]	0.0403709	K05366
Desulfuromonadales _ ko:K06955	0.041605	0.0400481	0.0391968	0.0412446	-0.00204783	-0.00240823	-0.000851313	0.00016408	0.00167588	0.0519741	down_in_O2M_down_in_O2M	ko:K06955	Bacteria	Heterotrophic Bacteria	Proteobacteria	Deltaproteobacteria	Desulfuromonadales	no_annotation	no_annotation	[]	[]	no_annotation	no_annotation	0.0405236	K06955
Desulfuromonadales _ ko:K07257	0.0402009	0.0400481	0.039338	0.0408827	-0.00154463	-0.000862844	-0.000710081	0.00555494	0.0787344	0.0421231	down_in_O2M_down_in_O2M	ko:K07257	Bacteria	Heterotrophic Bacteria	Proteobacteria	Deltaproteobacteria	Desulfuromonadales	spsF	spsF; spore coat polysaccharide biosynthesis protein SpsF	[]	[]	spsF; spore coat polysaccharide biosynthesis protein SpsF	spsF; spore coat polysaccharide biosynthesis protein SpsF	0.0401174	K07257
Desulfuromonadales _ ko:K07282	0.0399551	0.0400481	0.0392786	0.0401715	-0.000892902	-0.000676485	-0.000769469	0.0415741	0.0706588	0.0312055	down_in_O2M_down_in_O2M	ko:K07282	Bacteria	Heterotrophic Bacteria	Proteobacteria	Deltaproteobacteria	Desulfuromonadales	capA	capA, pgsA; gamma-polyglutamate biosynthesis protein CapA	[]	[]	capA, pgsA; gamma-polyglutamate biosynthesis protein CapA	capA, pgsA; gamma-polyglutamate biosynthesis protein CapA	0.0398634	K07282
Desulfuromonadales _ ko:K07323	0.0403219	0.0400481	0.039364	0.0404248	-0.0010609	-0.000957937	-0.000684155	0.0551278	0.0462428	0.0460281	down_in_O2M_down_in_O2M	ko:K07323	Bacteria	Heterotrophic Bacteria	Proteobacteria	Deltaproteobacteria	Desulfuromonadales	mlaC	mlaC; phospholipid transport system substrate-binding protein	Transport	Transport	Transport_phospholipid	Phospholipid	0.0400397	K07323
Desulfuromonadales _ ko:K11896	0.0406275	0.0400481	0.0394545	0.0401715	-0.00071699	-0.00117291	-0.000593557	0.055126	0.0796887	0.0581409	down_in_O2M_down_in_O2M	ko:K11896	Bacteria	Heterotrophic Bacteria	Proteobacteria	Deltaproteobacteria	Desulfuromonadales	impG	impG, vasA; type VI secretion system protein ImpG	Biofilm formation	Biofilm formation	impG, vasA; type VI secretion system protein ImpG	impG, vasA; type VI secretion system protein ImpG	0.0400754	K11896
Desulfuromonadales _ ko:K11903	0.0433103	0.0400481	0.0530853	0.0404001	0.0126852	0.00977509	0.0130372	0.00017401	0.0190729	7.53973105223987e-05	up_in_O2M_up_in_O2M	ko:K11903	Bacteria	Heterotrophic Bacteria	Proteobacteria	Deltaproteobacteria	Desulfuromonadales	hcp	hcp; type VI secretion system secreted protein Hcp	Biofilm formation	Biofilm formation	hcp; type VI secretion system secreted protein Hcp	hcp; type VI secretion system secreted protein Hcp	0.044211	K11903
Desulfuromonadales _ ko:K11904	0.0403964	0.0400481	0.039338	0.0415881	-0.00225004	-0.00105835	-0.000710081	0.00160174	0.0802804	0.0536779	down_in_O2M_down_in_O2M	ko:K11904	Bacteria	Heterotrophic Bacteria	Proteobacteria	Deltaproteobacteria	Desulfuromonadales	vgrG	vgrG; type VI secretion system secreted protein VgrG	Biofilm formation	Biofilm formation	vgrG; type VI secretion system secreted protein VgrG	vgrG; type VI secretion system secreted protein VgrG	0.0403426	K11904
Desulfuromonadales _ ko:K14652	0.0396049	0.0400481	0.0416537	0.0399437	0.00170999	0.00204884	0.00160561	0.0302178	0.019688	0.0648567	up_in_O2M_up_in_O2M	ko:K14652	Bacteria	Heterotrophic Bacteria	Proteobacteria	Deltaproteobacteria	Desulfuromonadales	ribBA	ribBA; 3,4-dihydroxy 2-butanone 4-phosphate synthase / GTP cyclohydrolase II [EC:4.1.99.12 3.5.4.25]	Riboflavin metabolism	Riboflavin metabolism	ribBA; 3,4-dihydroxy 2-butanone 4-phosphate synthase / GTP cyclohydrolase II [EC:4.1.99.12 3.5.4.25]	ribBA; 3,4-dihydroxy 2-butanone 4-phosphate synthase / GTP cyclohydrolase II [EC:4.1.99.12 3.5.4.25]	0.0403126	K14652
Desulfuromonadales _ ko:K19286	0.0404679	0.0400481	0.039364	0.0421401	-0.00277619	-0.00110398	-0.000684155	0.0133813	0.0389312	0.0789331	down_in_O2M_down_in_O2M	ko:K19286	Bacteria	Heterotrophic Bacteria	Proteobacteria	Deltaproteobacteria	Desulfuromonadales	nfrA2	nfrA2; FMN reductase [NAD(P)H] [EC:1.5.1.39]	[]	[]	nfrA2; FMN reductase [NAD(P)H] [EC:1.5.1.39]	nfrA2; FMN reductase [NAD(P)H] [EC:1.5.1.39]	0.040505	K19286
Flavobacteriales _ ko:K00053	0.592967	0.568663	0.62606	0.577598	0.0484616	0.0330928	0.0573972	0.00345802	0.0678961	0.00725407	up_in_O2M_up_in_O2M	ko:K00053	Bacteria	Heterotrophic Bacteria	Bacteroidetes/Chlorobi group	Flavobacteria	Flavobacteriales	ilvC	ilvC, ketol-acid reductoisomerase [EC:1.1.1.86]	2-Oxocarboxylic acid metabolism	2-Oxocarboxylic acid metabolism	ilvC, ketol-acid reductoisomerase [EC:1.1.1.86]	ilvC, ketol-acid reductoisomerase [EC:1.1.1.86]	0.591322	K00053
Flavobacteriales _ ko:K13276	0.0139142	0.0141512	0.0174417	0.0145836	0.00285811	0.00352749	0.00329051	0.00523616	0.000289479	0.000315174	up_in_O2M_up_in_O2M	ko:K13276	Bacteria	Heterotrophic Bacteria	Bacteroidetes/Chlorobi group	Flavobacteria	Flavobacteriales	bpr	bpr; bacillopeptidase F [EC:3.4.21.-]	Peptidases and inhibitors	Peptidases and inhibitors	bpr; bacillopeptidase F [EC:3.4.21.-]	bpr; bacillopeptidase F [EC:3.4.21.-]	0.0150227	K13276
Oceanospirillales _ ko:K00021,ko:K00973,ko:K00975,ko:K07251	0.0542269	0.0538461	0.0531963	0.0553564	-0.00216012	-0.00103065	-0.00064978	0.000489105	0.0989659	0.0795803	down_in_O2M_down_in_O2M	ko:K00021,ko:K00973,ko:K00975,ko:K07251	Bacteria	Heterotrophic Bacteria	Proteobacteria	Gammaproteobacteria	Oceanospirillales	HMGCR	HMGCR; hydroxymethylglutaryl-CoA reductase (NADPH) [EC:1.1.1.34]	[]	[]	HMGCR; hydroxymethylglutaryl-CoA reductase (NADPH) [EC:1.1.1.34]	HMGCR; hydroxymethylglutaryl-CoA reductase (NADPH) [EC:1.1.1.34]	0.0541564	K00021
Oceanospirillales _ ko:K00023,ko:K00059	0.0195881	0.0179487	0.0177839	0.019122	-0.00133816	-0.00180429	-0.000164839	0.0687097	0.00171935	0.087334	down_in_O2M_down_in_O2M	ko:K00023,ko:K00059	Bacteria	Heterotrophic Bacteria	Proteobacteria	Gammaproteobacteria	Oceanospirillales	phbB	phbB; acetoacetyl-CoA reductase [EC:1.1.1.36]	Glyoxylate and dicarboxylate metabolism	Glyoxylate and dicarboxylate metabolism	phbB; acetoacetyl-CoA reductase [EC:1.1.1.36]	phbB; acetoacetyl-CoA reductase [EC:1.1.1.36]	0.0186107	K00023
Oceanospirillales _ ko:K00058	0.0718107	0.0717948	0.0704459	0.0721512	-0.00170528	-0.00136486	-0.00134889	0.00527112	0.0143114	0.0116128	down_in_O2M_down_in_O2M	ko:K00058	Bacteria	Heterotrophic Bacteria	Proteobacteria	Gammaproteobacteria	Oceanospirillales	serA	serA, PHGDH, D-3-phosphoglycerate dehydrogenase / 2-oxoglutarate reductase [EC:1.1.1.95 1.1.1.399]	Glycine, serine and threonine metabolism	Glycine, serine and threonine metabolism	serA, PHGDH, D-3-phosphoglycerate dehydrogenase / 2-oxoglutarate reductase [EC:1.1.1.95 1.1.1.399]	serA, PHGDH, D-3-phosphoglycerate dehydrogenase / 2-oxoglutarate reductase [EC:1.1.1.95 1.1.1.399]	0.0715506	K00058
Oceanospirillales _ ko:K00060	0.0536498	0.0538461	0.0531162	0.0547632	-0.00164703	-0.000533554	-0.000729854	0.0385255	0.0909402	0.0516214	down_in_O2M_down_in_O2M	ko:K00060	Bacteria	Heterotrophic Bacteria	Proteobacteria	Gammaproteobacteria	Oceanospirillales	tdh	tdh; threonine 3-dehydrogenase [EC:1.1.1.103]	Glycine, serine and threonine metabolism	Glycine, serine and threonine metabolism	tdh; threonine 3-dehydrogenase [EC:1.1.1.103]	tdh; threonine 3-dehydrogenase [EC:1.1.1.103]	0.0538438	K00060
Oceanospirillales _ ko:K00075	0.0182025	0.0179487	0.0176731	0.0180347	-0.000361587	-0.000529384	-0.00027562	0.0836565	0.0375954	0.00752134	down_in_O2M_down_in_O2M	ko:K00075	Bacteria	Heterotrophic Bacteria	Proteobacteria	Gammaproteobacteria	Oceanospirillales	murB	murB, UDP-N-acetylmuramate dehydrogenase [EC:1.3.1.98]	Peptidoglycan biosynthesis	Peptidoglycan biosynthesis	murB, UDP-N-acetylmuramate dehydrogenase [EC:1.3.1.98]	murB, UDP-N-acetylmuramate dehydrogenase [EC:1.3.1.98]	0.0179647	K00075
Oceanospirillales _ ko:K00091,ko:K19997	0.0186744	0.0179487	0.0176962	0.018413	-0.000716805	-0.000978233	-0.000252475	0.0294238	0.0210711	0.0386572	down_in_O2M_down_in_O2M	ko:K00091,ko:K19997	Bacteria	Heterotrophic Bacteria	Proteobacteria	Gammaproteobacteria	Oceanospirillales	gnu	gnu; GlcNAc-P-P-Und epimerase [EC:5.1.3.26]; E1.1.1.219; dihydroflavonol-4-reductase [EC:1.1.1.219]	Lipopolysaccharide biosynthesis	Lipopolysaccharide biosynthesis	gnu; GlcNAc-P-P-Und epimerase [EC:5.1.3.26]; E1.1.1.219; dihydroflavonol-4-reductase [EC:1.1.1.219]	gnu; GlcNAc-P-P-Und epimerase [EC:5.1.3.26]; E1.1.1.219; dihydroflavonol-4-reductase [EC:1.1.1.219]	0.0181831	K00091
Oceanospirillales _ ko:K00123	0.0362825	0.0358974	0.0352122	0.0363835	-0.00117132	-0.00107032	-0.000685173	0.0156802	0.0553838	0.0230866	down_in_O2M_down_in_O2M	ko:K00123	Bacteria	Heterotrophic Bacteria	Proteobacteria	Gammaproteobacteria	Oceanospirillales	fdoG	fdoG, fdhF, fdwA, formate dehydrogenase major subunit [EC:1.17.1.9]	Glyoxylate and dicarboxylate metabolism	Glyoxylate and dicarboxylate metabolism	fdoG, fdhF, fdwA, formate dehydrogenase major subunit [EC:1.17.1.9]	fdoG, fdhF, fdwA, formate dehydrogenase major subunit [EC:1.17.1.9]	0.0359439	K00123
Oceanospirillales _ ko:K00210,ko:K00220,ko:K00800	0.0915448	0.0897435	0.0881893	0.0920321	-0.00384281	-0.0033555	-0.00155414	7.05667648729145e-05	0.00267645	0.0784363	down_in_O2M_down_in_O2M	ko:K00210,ko:K00220,ko:K00800	Bacteria	Heterotrophic Bacteria	Proteobacteria	Gammaproteobacteria	Oceanospirillales	no_annotation	no_annotation	[]	[]	no_annotation	no_annotation	0.0903774	K00210
Oceanospirillales _ ko:K00219,ko:K01069	0.0184745	0.0179487	0.0177402	0.0184265	-0.000686364	-0.000734373	-0.000208519	0.0136604	0.0182958	0.00715956	down_in_O2M_down_in_O2M	ko:K00219,ko:K01069	Bacteria	Heterotrophic Bacteria	Proteobacteria	Gammaproteobacteria	Oceanospirillales	fadH	fadH; 2,4-dienoyl-CoA reductase (NADPH2) [EC:1.3.1.34]	[]	[]	fadH; 2,4-dienoyl-CoA reductase (NADPH2) [EC:1.3.1.34]	fadH; 2,4-dienoyl-CoA reductase (NADPH2) [EC:1.3.1.34]	0.0181475	K00219
Oceanospirillales _ ko:K00263	0.0180262	0.0179487	0.0174922	0.0179135	-0.000421318	-0.000534078	-0.000456527	0.0212895	0.0326192	0.000156231	down_in_O2M_down_in_O2M	ko:K00263	Bacteria	Heterotrophic Bacteria	Proteobacteria	Gammaproteobacteria	Oceanospirillales	E1.4.1.9	E1.4.1.9; leucine dehydrogenase [EC:1.4.1.9]	Valine, leucine and isoleucine degradation	Valine, leucine and isoleucine degradation	E1.4.1.9; leucine dehydrogenase [EC:1.4.1.9]	E1.4.1.9; leucine dehydrogenase [EC:1.4.1.9]	0.0178451	K00263
Oceanospirillales _ ko:K00281	0.0361486	0.0360636	0.0350689	0.0355073	-0.000438442	-0.00107972	-0.00099467	0.052266	0.00562297	0.000378327	down_in_O2M_down_in_O2M	ko:K00281	Bacteria	Heterotrophic Bacteria	Proteobacteria	Gammaproteobacteria	Oceanospirillales	GLDC	GLDC, gcvP, glycine dehydrogenase [EC:1.4.4.2]	Glycine, serine and threonine metabolism	Glycine, serine and threonine metabolism	GLDC, gcvP, glycine dehydrogenase [EC:1.4.4.2]	GLDC, gcvP, glycine dehydrogenase [EC:1.4.4.2]	0.0356971	K00281
Oceanospirillales _ ko:K00287,ko:K18590	0.0181034	0.0179487	0.0177712	0.0186977	-0.00092641	-0.000332104	-0.000177443	0.0176397	0.0385347	0.0195267	down_in_O2M_down_in_O2M	ko:K00287,ko:K18590	Bacteria	Heterotrophic Bacteria	Proteobacteria	Gammaproteobacteria	Oceanospirillales	DHFR	DHFR; dihydrofolate reductase [EC:1.5.1.3]	Folate biosynthesis	Folate biosynthesis	DHFR; dihydrofolate reductase [EC:1.5.1.3]	DHFR; dihydrofolate reductase [EC:1.5.1.3]	0.0181302	K00287
Oceanospirillales _ ko:K00344	0.0547461	0.0538461	0.0531076	0.0550007	-0.00189315	-0.00163856	-0.000738497	0.00944066	0.0133453	0.0236271	down_in_O2M_down_in_O2M	ko:K00344	Bacteria	Heterotrophic Bacteria	Proteobacteria	Gammaproteobacteria	Oceanospirillales	qor	qor, CRYZ, NADPH2:quinone reductase [EC:1.6.5.5]	Oxidative phosphorylation	Oxidative phosphorylation	qor, CRYZ, NADPH2:quinone reductase [EC:1.6.5.5]	qor, CRYZ, NADPH2:quinone reductase [EC:1.6.5.5]	0.0541751	K00344
Oceanospirillales _ ko:K00525	0.198214	0.200471	0.195446	0.197844	-0.0023983	-0.00276839	-0.00502502	0.0921059	0.0645684	0.000929712	down_in_O2M_down_in_O2M	ko:K00525	Bacteria	Heterotrophic Bacteria	Proteobacteria	Gammaproteobacteria	Oceanospirillales	E1.17.4.1A	E1.17.4.1A, nrdA, nrdE, ribonucleoside-diphosphate reductase alpha chain [EC:1.17.4.1]	Purine metabolism	Purine metabolism	E1.17.4.1A, nrdA, nrdE, ribonucleoside-diphosphate reductase alpha chain [EC:1.17.4.1]	E1.17.4.1A, nrdA, nrdE, ribonucleoside-diphosphate reductase alpha chain [EC:1.17.4.1]	0.197993	K00525
Oceanospirillales _ ko:K00537	0.107483	0.107692	0.105888	0.108425	-0.00253712	-0.00159461	-0.00180381	0.00984152	0.0802804	0.0109442	down_in_O2M_down_in_O2M	ko:K00537	Bacteria	Heterotrophic Bacteria	Proteobacteria	Gammaproteobacteria	Oceanospirillales	arsC	arsC; arsenate reductase (glutaredoxin) [EC:1.20.4.1]	[]	[]	arsC; arsenate reductase (glutaredoxin) [EC:1.20.4.1]	arsC; arsenate reductase (glutaredoxin) [EC:1.20.4.1]	0.107372	K00537
Oceanospirillales _ ko:K00571	0.0177418	0.0179487	0.0175754	0.0179438	-0.000368424	-0.000166405	-0.000373275	0.0650769	0.0998294	0.000305669	down_in_O2M_down_in_O2M	ko:K00571	Bacteria	Heterotrophic Bacteria	Proteobacteria	Gammaproteobacteria	Oceanospirillales	E2.1.1.72	E2.1.1.72; site-specific DNA-methyltransferase (adenine-specific) [EC:2.1.1.72]	Prokaryotic defense system	Prokaryotic defense system	E2.1.1.72; site-specific DNA-methyltransferase (adenine-specific) [EC:2.1.1.72]	E2.1.1.72; site-specific DNA-methyltransferase (adenine-specific) [EC:2.1.1.72]	0.0178024	K00571
Oceanospirillales _ ko:K00605	0.126997	0.126516	0.124391	0.127118	-0.00272757	-0.00260605	-0.00212472	0.0124062	0.0137586	0.0172071	down_in_O2M_down_in_O2M	ko:K00605	Bacteria	Heterotrophic Bacteria	Proteobacteria	Gammaproteobacteria	Oceanospirillales	gcvT	gcvT, AMT, aminomethyltransferase [EC:2.1.2.10]	Glyoxylate and dicarboxylate metabolism	Glyoxylate and dicarboxylate metabolism	gcvT, AMT, aminomethyltransferase [EC:2.1.2.10]	gcvT, AMT, aminomethyltransferase [EC:2.1.2.10]	0.126255	K00605
Oceanospirillales _ ko:K00647	0.179962	0.179487	0.177134	0.181433	-0.0042989	-0.00282755	-0.00235244	0.0039938	0.0571706	0.0670475	down_in_O2M_down_in_O2M	ko:K00647	Bacteria	Heterotrophic Bacteria	Proteobacteria	Gammaproteobacteria	Oceanospirillales	fabB	fabB, 3-oxoacyl-[acyl-carrier-protein] synthase I [EC:2.3.1.41]	Fatty acid biosynthesis	Fatty acid biosynthesis	fabB, 3-oxoacyl-[acyl-carrier-protein] synthase I [EC:2.3.1.41]	fabB, 3-oxoacyl-[acyl-carrier-protein] synthase I [EC:2.3.1.41]	0.179504	K00647
Oceanospirillales _ ko:K00684	0.0364354	0.0358974	0.0353055	0.0359688	-0.00066333	-0.00112997	-0.000591914	0.0463249	0.00973093	0.0271446	down_in_O2M_down_in_O2M	ko:K00684	Bacteria	Heterotrophic Bacteria	Proteobacteria	Gammaproteobacteria	Oceanospirillales	aat	aat; leucyl/phenylalanyl-tRNA---protein transferase [EC:2.3.2.6]	[]	[]	aat; leucyl/phenylalanyl-tRNA---protein transferase [EC:2.3.2.6]	aat; leucyl/phenylalanyl-tRNA---protein transferase [EC:2.3.2.6]	0.0359018	K00684
Oceanospirillales _ ko:K00783	0.0902526	0.0897435	0.0881364	0.0905264	-0.00239001	-0.00211613	-0.00160702	0.00141822	0.0158837	0.0218528	down_in_O2M_down_in_O2M	ko:K00783	Bacteria	Heterotrophic Bacteria	Proteobacteria	Gammaproteobacteria	Oceanospirillales	rlmH	rlmH; 23S rRNA (pseudouridine1915-N3)-methyltransferase [EC:2.1.1.177]	[]	[]	rlmH; 23S rRNA (pseudouridine1915-N3)-methyltransferase [EC:2.1.1.177]	rlmH; 23S rRNA (pseudouridine1915-N3)-methyltransferase [EC:2.1.1.177]	0.0896647	K00783
Oceanospirillales _ ko:K00845,ko:K00847	0.0358702	0.0358974	0.0353205	0.0365099	-0.00118938	-0.000549659	-0.000576847	0.0175539	0.0458257	0.0303262	down_in_O2M_down_in_O2M	ko:K00845,ko:K00847	Bacteria	Heterotrophic Bacteria	Proteobacteria	Gammaproteobacteria	Oceanospirillales	glk	glk; glucokinase [EC:2.7.1.2]	Glycolysis / Gluconeogenesis	Glycolysis / Gluconeogenesis	glk; glucokinase [EC:2.7.1.2]	glk; glucokinase [EC:2.7.1.2]	0.0358995	K00845
Oceanospirillales _ ko:K00858	0.0736329	0.0717948	0.0711331	0.0719767	-0.000843617	-0.00249974	-0.000661651	0.0918483	0.00251022	0.0819071	down_in_O2M_down_in_O2M	ko:K00858	Bacteria	Heterotrophic Bacteria	Proteobacteria	Gammaproteobacteria	Oceanospirillales	ppnK	ppnK, NADK, NAD+ kinase [EC:2.7.1.23]	Nicotinate and nicotinamide metabolism	Nicotinate and nicotinamide metabolism	ppnK, NADK, NAD+ kinase [EC:2.7.1.23]	ppnK, NADK, NAD+ kinase [EC:2.7.1.23]	0.0721344	K00858
Oceanospirillales _ ko:K00864	0.164818	0.164742	0.162348	0.167551	-0.00520274	-0.00246973	-0.0023937	0.000102961	0.0864823	0.0616186	down_in_O2M_down_in_O2M	ko:K00864	Bacteria	Heterotrophic Bacteria	Proteobacteria	Gammaproteobacteria	Oceanospirillales	glpK	glpK, GK; glycerol kinase [EC:2.7.1.30]	Glycerolipid metabolism	Glycerolipid metabolism	glpK, GK; glycerol kinase [EC:2.7.1.30]	glpK, GK; glycerol kinase [EC:2.7.1.30]	0.164865	K00864
Oceanospirillales _ ko:K00891	0.0907315	0.0897435	0.0884769	0.0920445	-0.00356758	-0.00225455	-0.00126655	0.000105298	0.037159	0.0646263	down_in_O2M_down_in_O2M	ko:K00891	Bacteria	Heterotrophic Bacteria	Proteobacteria	Gammaproteobacteria	Oceanospirillales	E2.7.1.71	E2.7.1.71, aroK, aroL, shikimate kinase [EC:2.7.1.71]	Phenylalanine, tyrosine and tryptophan biosynthesis	Phenylalanine, tyrosine and tryptophan biosynthesis	E2.7.1.71, aroK, aroL, shikimate kinase [EC:2.7.1.71]	E2.7.1.71, aroK, aroL, shikimate kinase [EC:2.7.1.71]	0.0902491	K00891
Oceanospirillales _ ko:K00939	0.163517	0.164625	0.161344	0.163506	-0.00216177	-0.00217305	-0.00328099	0.0579181	0.0241122	0.0108147	down_in_O2M_down_in_O2M	ko:K00939	Bacteria	Heterotrophic Bacteria	Proteobacteria	Gammaproteobacteria	Oceanospirillales	adk	adk, AK, adenylate kinase [EC:2.7.4.3]	Purine metabolism	Purine metabolism	adk, AK, adenylate kinase [EC:2.7.4.3]	adk, AK, adenylate kinase [EC:2.7.4.3]	0.163248	K00939
Oceanospirillales _ ko:K00954	0.180769	0.182573	0.179218	0.181693	-0.00247438	-0.00155088	-0.00335443	0.0186083	0.0842536	0.0022661	down_in_O2M_down_in_O2M	ko:K00954	Bacteria	Heterotrophic Bacteria	Proteobacteria	Gammaproteobacteria	Oceanospirillales	E2.7.7.3A	E2.7.7.3A, coaD, kdtB; pantetheine-phosphate adenylyltransferase [EC:2.7.7.3]	Pantothenate and CoA biosynthesis	Pantothenate and CoA biosynthesis	E2.7.7.3A, coaD, kdtB; pantetheine-phosphate adenylyltransferase [EC:2.7.7.3]	E2.7.7.3A, coaD, kdtB; pantetheine-phosphate adenylyltransferase [EC:2.7.7.3]	0.181063	K00954
Oceanospirillales _ ko:K00957	0.179809	0.179487	0.177176	0.18167	-0.00449367	-0.00263352	-0.00231103	0.00034317	0.0529129	0.0388418	down_in_O2M_down_in_O2M	ko:K00957	Bacteria	Heterotrophic Bacteria	Proteobacteria	Gammaproteobacteria	Oceanospirillales	cysD	cysD; sulfate adenylyltransferase subunit 2 [EC:2.7.7.4]	Purine metabolism	Purine metabolism	cysD; sulfate adenylyltransferase subunit 2 [EC:2.7.7.4]	cysD; sulfate adenylyltransferase subunit 2 [EC:2.7.7.4]	0.179535	K00957
Oceanospirillales _ ko:K00973	0.126162	0.125641	0.124205	0.127745	-0.00353959	-0.00195711	-0.00143576	0.000397429	0.073513	0.0894556	down_in_O2M_down_in_O2M	ko:K00973	Bacteria	Heterotrophic Bacteria	Proteobacteria	Gammaproteobacteria	Oceanospirillales	E2.7.7.24	E2.7.7.24, rfbA, rffH, glucose-1-phosphate thymidylyltransferase [EC:2.7.7.24]	Polyketide sugar unit biosynthesis	Polyketide sugar unit biosynthesis	E2.7.7.24, rfbA, rffH, glucose-1-phosphate thymidylyltransferase [EC:2.7.7.24]	E2.7.7.24, rfbA, rffH, glucose-1-phosphate thymidylyltransferase [EC:2.7.7.24]	0.125938	K00973
Oceanospirillales _ ko:K00978	0.0364283	0.0363889	0.0352531	0.0367774	-0.00152424	-0.0011752	-0.00113577	0.0118139	0.0173835	0.0123716	down_in_O2M_down_in_O2M	ko:K00978	Bacteria	Heterotrophic Bacteria	Proteobacteria	Gammaproteobacteria	Oceanospirillales	rfbF	rfbF; glucose-1-phosphate cytidylyltransferase [EC:2.7.7.33]	Polyketide sugar unit biosynthesis	Polyketide sugar unit biosynthesis	rfbF; glucose-1-phosphate cytidylyltransferase [EC:2.7.7.33]	rfbF; glucose-1-phosphate cytidylyltransferase [EC:2.7.7.33]	0.0362119	K00978
Oceanospirillales _ ko:K00979	0.03552	0.0358974	0.0349843	0.0367137	-0.00172937	-0.000535717	-0.000913055	0.000700043	0.0980471	0.001013	down_in_O2M_down_in_O2M	ko:K00979	Bacteria	Heterotrophic Bacteria	Proteobacteria	Gammaproteobacteria	Oceanospirillales	kdsB	kdsB; 3-deoxy-manno-octulosonate cytidylyltransferase (CMP-KDO synthetase) [EC:2.7.7.38]	Fructose and mannose metabolism	Fructose and mannose metabolism	kdsB; 3-deoxy-manno-octulosonate cytidylyltransferase (CMP-KDO synthetase) [EC:2.7.7.38]	kdsB; 3-deoxy-manno-octulosonate cytidylyltransferase (CMP-KDO synthetase) [EC:2.7.7.38]	0.0357789	K00979
Oceanospirillales _ ko:K01011	0.109134	0.108175	0.106412	0.10813	-0.00171822	-0.0027216	-0.00176251	0.0537403	0.0893854	0.0626134	down_in_O2M_down_in_O2M	ko:K01011	Bacteria	Heterotrophic Bacteria	Proteobacteria	Gammaproteobacteria	Oceanospirillales	TST	TST, MPST, sseA; thiosulfate/3-mercaptopyruvate sulfurtransferase [EC:2.8.1.1 2.8.1.2]	Cysteine and methionine metabolism	Cysteine and methionine metabolism	TST, MPST, sseA; thiosulfate/3-mercaptopyruvate sulfurtransferase [EC:2.8.1.1 2.8.1.2]	TST, MPST, sseA; thiosulfate/3-mercaptopyruvate sulfurtransferase [EC:2.8.1.1 2.8.1.2]	0.107963	K01011
Oceanospirillales _ ko:K01061	0.0358095	0.0358974	0.0351151	0.0363314	-0.0012163	-0.000694386	-0.000782252	0.00104506	0.0186167	0.00162379	down_in_O2M_down_in_O2M	ko:K01061	Bacteria	Heterotrophic Bacteria	Proteobacteria	Gammaproteobacteria	Oceanospirillales	E3.1.1.45	E3.1.1.45; carboxymethylenebutenolidase [EC:3.1.1.45]	Chlorocylohexane and chlorobenzene degradation	Chlorocylohexane and chlorobenzene degradation	E3.1.1.45; carboxymethylenebutenolidase [EC:3.1.1.45]	E3.1.1.45; carboxymethylenebutenolidase [EC:3.1.1.45]	0.0357884	K01061
Oceanospirillales _ ko:K01104	0.0368594	0.0358974	0.0353219	0.0362844	-0.000962561	-0.00153756	-0.000575508	0.00518088	0.00259296	0.00708764	down_in_O2M_down_in_O2M	ko:K01104	Bacteria	Heterotrophic Bacteria	Proteobacteria	Gammaproteobacteria	Oceanospirillales	E3.1.3.48	E3.1.3.48; protein-tyrosine phosphatase [EC:3.1.3.48]	[]	[]	E3.1.3.48; protein-tyrosine phosphatase [EC:3.1.3.48]	E3.1.3.48; protein-tyrosine phosphatase [EC:3.1.3.48]	0.0360908	K01104
Oceanospirillales _ ko:K01179,ko:K16191,ko:K20276,ko:K21449	0.0910741	0.0719609	0.117994	0.0947391	0.0232545	0.0269195	0.0460327	0.02609	0.028139	1.83175490728368e-06	up_in_O2M_up_in_O2M	ko:K01179,ko:K16191,ko:K20276,ko:K21449	Bacteria	Heterotrophic Bacteria	Proteobacteria	Gammaproteobacteria	Oceanospirillales	E3.2.1.4	E3.2.1.4; endoglucanase [EC:3.2.1.4]	Starch and sucrose metabolism	Starch and sucrose metabolism	E3.2.1.4; endoglucanase [EC:3.2.1.4]	E3.2.1.4; endoglucanase [EC:3.2.1.4]	0.0939419	K01179
Oceanospirillales _ ko:K01198	0.0180068	0.0179487	0.0175754	0.0178698	-0.000294381	-0.000431415	-0.000373275	0.0577283	0.0699597	0.00111899	down_in_O2M_down_in_O2M	ko:K01198	Bacteria	Heterotrophic Bacteria	Proteobacteria	Gammaproteobacteria	Oceanospirillales	xynB	xynB; xylan 1,4-beta-xylosidase [EC:3.2.1.37]	Amino sugar and nucleotide sugar metabolism	Amino sugar and nucleotide sugar metabolism	xynB; xylan 1,4-beta-xylosidase [EC:3.2.1.37]	xynB; xylan 1,4-beta-xylosidase [EC:3.2.1.37]	0.0178502	K01198
Oceanospirillales _ ko:K01497	0.143912	0.153707	0.141913	0.144264	-0.00235086	-0.00199907	-0.0117934	0.0679704	0.0814019	3.72838098652348e-05	down_in_O2M_down_in_O2M	ko:K01497	Bacteria	Heterotrophic Bacteria	Proteobacteria	Gammaproteobacteria	Oceanospirillales	ribA	ribA, RIB1; GTP cyclohydrolase II [EC:3.5.4.25]	Folate biosynthesis	Folate biosynthesis	ribA, RIB1; GTP cyclohydrolase II [EC:3.5.4.25]	ribA, RIB1; GTP cyclohydrolase II [EC:3.5.4.25]	0.145949	K01497
Oceanospirillales _ ko:K01520	0.0180851	0.0179487	0.017554	0.0178232	-0.00026913	-0.000531092	-0.000394653	0.0532634	0.0848124	0.000495792	down_in_O2M_down_in_O2M	ko:K01520	Bacteria	Heterotrophic Bacteria	Proteobacteria	Gammaproteobacteria	Oceanospirillales	dut	dut, DUT; dUTP pyrophosphatase [EC:3.6.1.23]	Pyrimidine metabolism	Pyrimidine metabolism	dut, DUT; dUTP pyrophosphatase [EC:3.6.1.23]	dut, DUT; dUTP pyrophosphatase [EC:3.6.1.23]	0.0178528	K01520
Oceanospirillales _ ko:K01625	0.036308	0.0358974	0.0353533	0.0361788	-0.000825549	-0.000954768	-0.000544108	0.0245683	0.0225409	0.0260728	down_in_O2M_down_in_O2M	ko:K01625	Bacteria	Heterotrophic Bacteria	Proteobacteria	Gammaproteobacteria	Oceanospirillales	eda	eda, 2-dehydro-3-deoxyphosphogluconate aldolase / (4S)-4-hydroxy-2-oxoglutarate aldolase [EC:4.1.2.14 4.1.3.42]	Pentose phosphate pathway	Pentose phosphate pathway	eda, 2-dehydro-3-deoxyphosphogluconate aldolase / (4S)-4-hydroxy-2-oxoglutarate aldolase [EC:4.1.2.14 4.1.3.42]	eda, 2-dehydro-3-deoxyphosphogluconate aldolase / (4S)-4-hydroxy-2-oxoglutarate aldolase [EC:4.1.2.14 4.1.3.42]	0.0359344	K01625
Oceanospirillales _ ko:K01633	0.0178488	0.0179487	0.0175985	0.017917	-0.000318477	-0.000250343	-0.000350197	0.0533156	0.0547033	0.000903404	down_in_O2M_down_in_O2M	ko:K01633	Bacteria	Heterotrophic Bacteria	Proteobacteria	Gammaproteobacteria	Oceanospirillales	folB	folB, 7,8-dihydroneopterin aldolase/epimerase/oxygenase [EC:4.1.2.25 5.1.99.8 1.13.11.81]	Folate biosynthesis	Folate biosynthesis	folB, 7,8-dihydroneopterin aldolase/epimerase/oxygenase [EC:4.1.2.25 5.1.99.8 1.13.11.81]	folB, 7,8-dihydroneopterin aldolase/epimerase/oxygenase [EC:4.1.2.25 5.1.99.8 1.13.11.81]	0.0178283	K01633
Oceanospirillales _ ko:K01654,ko:K15898	0.86871	0.866947	0.857026	0.878931	-0.0219052	-0.0116835	-0.00992049	0.000564744	0.0796909	0.0733879	down_in_O2M_down_in_O2M	ko:K01654,ko:K15898	Bacteria	Heterotrophic Bacteria	Proteobacteria	Gammaproteobacteria	Oceanospirillales	neuB	neuB, nnaB; N-acetylneuraminate synthase [EC:2.5.1.56]	Amino sugar and nucleotide sugar metabolism	Amino sugar and nucleotide sugar metabolism	neuB, nnaB; N-acetylneuraminate synthase [EC:2.5.1.56]	neuB, nnaB; N-acetylneuraminate synthase [EC:2.5.1.56]	0.867904	K01654
Oceanospirillales _ ko:K01666	0.0179246	0.0179487	0.0176343	0.0180081	-0.000373738	-0.000290292	-0.000314345	0.0790256	0.0802804	0.00320512	down_in_O2M_down_in_O2M	ko:K01666	Bacteria	Heterotrophic Bacteria	Proteobacteria	Gammaproteobacteria	Oceanospirillales	mhpE	mhpE; 4-hydroxy 2-oxovalerate aldolase [EC:4.1.3.39]	Phenylalanine metabolism	Phenylalanine metabolism	mhpE; 4-hydroxy 2-oxovalerate aldolase [EC:4.1.3.39]	mhpE; 4-hydroxy 2-oxovalerate aldolase [EC:4.1.3.39]	0.0178789	K01666
Oceanospirillales _ ko:K01681	0.17984	0.179487	0.177679	0.180464	-0.00278573	-0.00216095	-0.00180835	0.0635409	0.065883	0.0727772	down_in_O2M_down_in_O2M	ko:K01681	Bacteria	Heterotrophic Bacteria	Proteobacteria	Gammaproteobacteria	Oceanospirillales	ACO	ACO, acnA, aconitate hydratase [EC:4.2.1.3]	Citrate cycle (TCA cycle)	Citrate cycle (TCA cycle)	ACO, acnA, aconitate hydratase [EC:4.2.1.3]	ACO, acnA, aconitate hydratase [EC:4.2.1.3]	0.179367	K01681
Oceanospirillales _ ko:K01687	0.200317	0.202864	0.197931	0.200252	-0.00232029	-0.00238542	-0.00493247	0.0424387	0.0376967	0.000518432	down_in_O2M_down_in_O2M	ko:K01687	Bacteria	Heterotrophic Bacteria	Proteobacteria	Gammaproteobacteria	Oceanospirillales	ilvD	ilvD, dihydroxy-acid dehydratase [EC:4.2.1.9]	2-Oxocarboxylic acid metabolism	2-Oxocarboxylic acid metabolism	ilvD, dihydroxy-acid dehydratase [EC:4.2.1.9]	ilvD, dihydroxy-acid dehydratase [EC:4.2.1.9]	0.200341	K01687
Oceanospirillales _ ko:K01692	0.0361673	0.0358974	0.0353911	0.0361405	-0.000749332	-0.000776143	-0.000506243	0.0782818	0.0883768	0.0425041	down_in_O2M_down_in_O2M	ko:K01692	Bacteria	Heterotrophic Bacteria	Proteobacteria	Gammaproteobacteria	Oceanospirillales	paaF	paaF; enoyl-CoA hydratase [EC:4.2.1.17]	Phenylalanine metabolism	Phenylalanine metabolism	paaF; enoyl-CoA hydratase [EC:4.2.1.17]	paaF; enoyl-CoA hydratase [EC:4.2.1.17]	0.0358991	K01692
Oceanospirillales _ ko:K01711	0.32443	0.32335	0.320717	0.324826	-0.00410873	-0.00371262	-0.00263287	0.04907	0.0547033	0.096888	down_in_O2M_down_in_O2M	ko:K01711	Bacteria	Heterotrophic Bacteria	Proteobacteria	Gammaproteobacteria	Oceanospirillales	gmd	gmd, GMDS, GDPmannose 4,6-dehydratase [EC:4.2.1.47]	Fructose and mannose metabolism	Fructose and mannose metabolism	gmd, GMDS, GDPmannose 4,6-dehydratase [EC:4.2.1.47]	gmd, GMDS, GDPmannose 4,6-dehydratase [EC:4.2.1.47]	0.32333	K01711
Oceanospirillales _ ko:K01756,ko:K01857	0.0181907	0.0179487	0.0174922	0.0180625	-0.000570313	-0.000698538	-0.000456527	0.0169805	0.0125421	0.000367033	down_in_O2M_down_in_O2M	ko:K01756,ko:K01857	Bacteria	Heterotrophic Bacteria	Proteobacteria	Gammaproteobacteria	Oceanospirillales	purB	purB; adenylosuccinate lyase [EC:4.3.2.2]	Purine metabolism	Purine metabolism	purB; adenylosuccinate lyase [EC:4.3.2.2]	purB; adenylosuccinate lyase [EC:4.3.2.2]	0.0179235	K01756
Oceanospirillales _ ko:K01784,ko:K10011	0.018286	0.0179487	0.0177082	0.0183325	-0.000624256	-0.000577739	-0.000240443	0.0271448	0.0259573	0.04326	down_in_O2M_down_in_O2M	ko:K01784,ko:K10011	Bacteria	Heterotrophic Bacteria	Proteobacteria	Gammaproteobacteria	Oceanospirillales	galE	galE, GALE; UDP-glucose 4-epimerase [EC:5.1.3.2]	Amino sugar and nucleotide sugar metabolism	Amino sugar and nucleotide sugar metabolism	galE, GALE; UDP-glucose 4-epimerase [EC:5.1.3.2]	galE, GALE; UDP-glucose 4-epimerase [EC:5.1.3.2]	0.0180689	K01784
Oceanospirillales _ ko:K01814,ko:K01817	0.108088	0.107692	0.106375	0.109258	-0.00288246	-0.00171255	-0.00131704	0.00653014	0.0354572	0.0670475	down_in_O2M_down_in_O2M	ko:K01814,ko:K01817	Bacteria	Heterotrophic Bacteria	Proteobacteria	Gammaproteobacteria	Oceanospirillales	hisA	hisA; phosphoribosylformimino-5-aminoimidazole carboxamide ribotide isomerase [EC:5.3.1.16]	Histidine metabolism	Histidine metabolism	hisA; phosphoribosylformimino-5-aminoimidazole carboxamide ribotide isomerase [EC:5.3.1.16]	hisA; phosphoribosylformimino-5-aminoimidazole carboxamide ribotide isomerase [EC:5.3.1.16]	0.107853	K01814
Oceanospirillales _ ko:K01825	0.0353384	0.0362239	0.0349843	0.0353031	-0.000318757	-0.000354079	-0.00123958	0.055724	0.0738881	1.03682430644483e-05	down_in_O2M_down_in_O2M	ko:K01825	Bacteria	Heterotrophic Bacteria	Proteobacteria	Gammaproteobacteria	Oceanospirillales	fadB	fadB; 3-hydroxyacyl-CoA dehydrogenase / enoyl-CoA hydratase / 3-hydroxybutyryl-CoA epimerase / enoyl-CoA isomerase [EC:1.1.1.35 4.2.1.17 5.1.2.3 5.3.3.8]	Fatty acid degradation	Fatty acid degradation	fadB; 3-hydroxyacyl-CoA dehydrogenase / enoyl-CoA hydratase / 3-hydroxybutyryl-CoA epimerase / enoyl-CoA isomerase [EC:1.1.1.35 4.2.1.17 5.1.2.3 5.3.3.8]	fadB; 3-hydroxyacyl-CoA dehydrogenase / enoyl-CoA hydratase / 3-hydroxybutyryl-CoA epimerase / enoyl-CoA isomerase [EC:1.1.1.35 4.2.1.17 5.1.2.3 5.3.3.8]	0.0354624	K01825
Oceanospirillales _ ko:K01840,ko:K15778	0.018086	0.0179487	0.0177197	0.0183079	-0.000588235	-0.000366326	-0.000229017	0.0470937	0.0787344	0.0688429	down_in_O2M_down_in_O2M	ko:K01840,ko:K15778	Bacteria	Heterotrophic Bacteria	Proteobacteria	Gammaproteobacteria	Oceanospirillales	manB	manB; phosphomannomutase [EC:5.4.2.8]	Fructose and mannose metabolism	Fructose and mannose metabolism	manB; phosphomannomutase [EC:5.4.2.8]	manB; phosphomannomutase [EC:5.4.2.8]	0.0180156	K01840
Oceanospirillales _ ko:K01907	0.0368318	0.0358974	0.0351601	0.0366235	-0.00146341	-0.00167172	-0.000737313	0.00161768	0.000284044	0.00769554	down_in_O2M_down_in_O2M	ko:K01907	Bacteria	Heterotrophic Bacteria	Proteobacteria	Gammaproteobacteria	Oceanospirillales	acsA	AACS, acsA, acetoacetyl-CoA synthetase [EC:6.2.1.16]	Glyoxylate and dicarboxylate metabolism	Glyoxylate and dicarboxylate metabolism	AACS, acsA, acetoacetyl-CoA synthetase [EC:6.2.1.16]	AACS, acsA, acetoacetyl-CoA synthetase [EC:6.2.1.16]	0.0361282	K01907
Oceanospirillales _ ko:K01908	0.0545558	0.0551387	0.0534046	0.0544178	-0.00101318	-0.00115121	-0.0017341	0.0745776	0.0644486	0.0348383	down_in_O2M_down_in_O2M	ko:K01908	Bacteria	Heterotrophic Bacteria	Proteobacteria	Gammaproteobacteria	Oceanospirillales	prpE	prpE; propionyl-CoA synthetase [EC:6.2.1.17]	Propanoate metabolism	Propanoate metabolism	prpE; propionyl-CoA synthetase [EC:6.2.1.17]	prpE; propionyl-CoA synthetase [EC:6.2.1.17]	0.0543792	K01908
Oceanospirillales _ ko:K01933	0.108529	0.107692	0.106368	0.110312	-0.00394481	-0.00216165	-0.00132448	3.5677467237495e-05	0.0589178	0.0739873	down_in_O2M_down_in_O2M	ko:K01933	Bacteria	Heterotrophic Bacteria	Proteobacteria	Gammaproteobacteria	Oceanospirillales	purM	purM, phosphoribosylformylglycinamidine cyclo-ligase [EC:6.3.3.1]	Purine metabolism	Purine metabolism	purM, phosphoribosylformylglycinamidine cyclo-ligase [EC:6.3.3.1]	purM, phosphoribosylformylglycinamidine cyclo-ligase [EC:6.3.3.1]	0.108225	K01933
Oceanospirillales _ ko:K02014,ko:K16092	0.0190505	0.0179487	0.0178217	0.0197705	-0.00194882	-0.00122885	-0.000127005	0.000428981	0.0146909	0.0833482	down_in_O2M_down_in_O2M	ko:K02014,ko:K16092	Bacteria	Heterotrophic Bacteria	Proteobacteria	Gammaproteobacteria	Oceanospirillales	TC.FEV.OM	TC.FEV.OM; iron complex outermembrane recepter protein	Transport	Transport	Transport_iron	Iron	0.0186479	K02014
Oceanospirillales _ ko:K02020	0.0181071	0.0179487	0.017548	0.0178522	-0.000304187	-0.000559032	-0.00040067	0.0634355	0.0610487	0.00042049	down_in_O2M_down_in_O2M	ko:K02020	Bacteria	Heterotrophic Bacteria	Proteobacteria	Gammaproteobacteria	Oceanospirillales	modA	modA; molybdate transport system substrate-binding protein	Transport	Transport	Transport_other_metal	Other Metal	0.017864	K02020
Oceanospirillales _ ko:K02026,ko:K10119,ko:K17246	0.0178176	0.0179487	0.0174922	0.018199	-0.000706852	-0.000325459	-0.000456527	0.0352429	0.0693961	0.000126927	down_in_O2M_down_in_O2M	ko:K02026,ko:K10119,ko:K17246	Bacteria	Heterotrophic Bacteria	Proteobacteria	Gammaproteobacteria	Oceanospirillales	chiG	chiG; putative chitobiose transport system permease protein	Transport	Transport	Transport_sugar	Sugar	0.0178644	K02026
Oceanospirillales _ ko:K02035	0.251581	0.270672	0.244625	0.252709	-0.00808392	-0.00695567	-0.0260463	0.00359819	0.0390211	8.81138108824669e-06	down_in_O2M_down_in_O2M	ko:K02035	Bacteria	Heterotrophic Bacteria	Proteobacteria	Gammaproteobacteria	Oceanospirillales	ABC.PE.S	ABC.PE.S, peptide/nickel transport system substrate-binding protein	Transport	Transport	Transport_other_metal	Other Metal	0.254897	K02035
Oceanospirillales _ ko:K02055,ko:K05777	0.0178863	0.0179487	0.017529	0.0185959	-0.00106689	-0.000357245	-0.000419675	0.000953078	0.0483299	0.000567474	down_in_O2M_down_in_O2M	ko:K02055,ko:K05777	Bacteria	Heterotrophic Bacteria	Proteobacteria	Gammaproteobacteria	Oceanospirillales	ABC.SP.S	ABC.SP.S; putative spermidine/putrescine transport system substrate-binding protein	Transport	Transport	Transport_polyamines	Polyamine	0.01799	K02055
Oceanospirillales _ ko:K02058	0.337318	0.336039	0.330094	0.337354	-0.00726003	-0.00722493	-0.00594504	0.0108835	0.00932046	0.0364462	down_in_O2M_down_in_O2M	ko:K02058	Bacteria	Heterotrophic Bacteria	Proteobacteria	Gammaproteobacteria	Oceanospirillales	ABC.SS.S	ABC.SS.S, simple sugar transport system substrate-binding protein	Transport	Transport	Transport_sugar	Sugar	0.335201	K02058
Oceanospirillales _ ko:K02064	0.0360717	0.03636	0.0356933	0.0361778	-0.000484543	-0.000378385	-0.000666755	0.08519	0.0892298	0.0425041	down_in_O2M_down_in_O2M	ko:K02064	Bacteria	Heterotrophic Bacteria	Proteobacteria	Gammaproteobacteria	Oceanospirillales	thiB	thiB, tbpA; thiamine transport system substrate-binding protein	Transport	Transport	Transport_vitamin	Vitamin	0.0360757	K02064
Oceanospirillales _ ko:K02066	0.0366416	0.0358974	0.0354394	0.0365323	-0.00109295	-0.00120227	-0.00045801	0.044294	0.0133453	0.0561855	down_in_O2M_down_in_O2M	ko:K02066	Bacteria	Heterotrophic Bacteria	Proteobacteria	Gammaproteobacteria	Oceanospirillales	mlaE	mlaE, linK, phospholipid/cholesterol/gamma-HCH transport system permease protein	Transport	Transport	Transport_phospholipid	Phospholipid	0.0361277	K02066
Oceanospirillales _ ko:K02076,ko:K03711,ko:K09823	0.0360061	0.0358974	0.0352782	0.0362869	-0.00100879	-0.000727892	-0.000619226	0.0195294	0.085067	0.0309847	down_in_O2M_down_in_O2M	ko:K02076,ko:K03711,ko:K09823	Bacteria	Heterotrophic Bacteria	Proteobacteria	Gammaproteobacteria	Oceanospirillales	zur	zur; Fur family transcriptional regulator, zinc uptake regulator	Transport	Transport	Transport_other_metal	Other Metal	0.0358671	K02076
Oceanospirillales _ ko:K02200,ko:K04017	0.0181173	0.0179487	0.0175988	0.0184707	-0.000871915	-0.000518556	-0.0003499	0.0490226	0.00882211	0.00134382	down_in_O2M_down_in_O2M	ko:K02200,ko:K04017	Bacteria	Heterotrophic Bacteria	Proteobacteria	Gammaproteobacteria	Oceanospirillales	ccmH	ccmH; cytochrome c-type biogenesis protein CcmH	Oxidative phosphorylation	Oxidative phosphorylation	ccmH; cytochrome c-type biogenesis protein CcmH	ccmH; cytochrome c-type biogenesis protein CcmH	0.0180339	K02200
Oceanospirillales _ ko:K02258	0.0903978	0.0897435	0.0885502	0.0908117	-0.00226154	-0.0018476	-0.00119328	0.00761679	0.0362994	0.0924787	down_in_O2M_down_in_O2M	ko:K02258	Bacteria	Heterotrophic Bacteria	Proteobacteria	Gammaproteobacteria	Oceanospirillales	COX11	COX11, ctaG, cytochrome c oxidase assembly protein subunit 11	Oxidative phosphorylation	Oxidative phosphorylation	COX11, ctaG, cytochrome c oxidase assembly protein subunit 11	COX11, ctaG, cytochrome c oxidase assembly protein subunit 11	0.0898758	K02258
Oceanospirillales _ ko:K02259	0.0365877	0.0360636	0.0351615	0.0363126	-0.00115102	-0.00142619	-0.000902025	0.00205733	0.00171935	0.00680809	down_in_O2M_down_in_O2M	ko:K02259	Bacteria	Heterotrophic Bacteria	Proteobacteria	Gammaproteobacteria	Oceanospirillales	COX15	COX15, ctaA, cytochrome c oxidase assembly protein subunit 15	Oxidative phosphorylation	Oxidative phosphorylation	COX15, ctaA, cytochrome c oxidase assembly protein subunit 15	COX15, ctaA, cytochrome c oxidase assembly protein subunit 15	0.0360314	K02259
Oceanospirillales _ ko:K02302,ko:K02303	0.0182639	0.0179487	0.0193656	0.0188495	0.000516035	0.00110167	0.00141686	0.0621215	0.0238161	0.0151951	up_in_O2M_up_in_O2M	ko:K02302,ko:K02303	Bacteria	Heterotrophic Bacteria	Proteobacteria	Gammaproteobacteria	Oceanospirillales	cysG	cysG; uroporphyrin-III C-methyltransferase / precorrin-2 dehydrogenase / sirohydrochlorin ferrochelatase [EC:2.1.1.107 1.3.1.76 4.99.1.4]	Porphyrin and chlorophyll metabolism	Porphyrin and chlorophyll metabolism	cysG; uroporphyrin-III C-methyltransferase / precorrin-2 dehydrogenase / sirohydrochlorin ferrochelatase [EC:2.1.1.107 1.3.1.76 4.99.1.4]	cysG; uroporphyrin-III C-methyltransferase / precorrin-2 dehydrogenase / sirohydrochlorin ferrochelatase [EC:2.1.1.107 1.3.1.76 4.99.1.4]	0.0186069	K02302
Oceanospirillales _ ko:K02341	0.0726671	0.0717948	0.070719	0.0720568	-0.00133778	-0.00194815	-0.00107579	0.0236296	0.00735358	0.0348131	down_in_O2M_down_in_O2M	ko:K02341	Bacteria	Heterotrophic Bacteria	Proteobacteria	Gammaproteobacteria	Oceanospirillales	holB	holB, DNA polymerase III subunit delta [EC:2.7.7.7]	DNA replication	DNA replication	holB, DNA polymerase III subunit delta [EC:2.7.7.7]	holB, DNA polymerase III subunit delta [EC:2.7.7.7]	0.0718094	K02341
Oceanospirillales _ ko:K02377	0.127078	0.125641	0.124018	0.126651	-0.00263281	-0.0030596	-0.00162256	0.00227942	0.00184289	0.0520133	down_in_O2M_down_in_O2M	ko:K02377	Bacteria	Heterotrophic Bacteria	Proteobacteria	Gammaproteobacteria	Oceanospirillales	TSTA3	TSTA3, fcl, GDP-L-fucose synthase [EC:1.1.1.271]	Fructose and mannose metabolism	Fructose and mannose metabolism	TSTA3, fcl, GDP-L-fucose synthase [EC:1.1.1.271]	TSTA3, fcl, GDP-L-fucose synthase [EC:1.1.1.271]	0.125847	K02377
Oceanospirillales _ ko:K02386	0.0932094	0.0919768	0.090221	0.0933545	-0.00313353	-0.00298836	-0.00175573	0.00578533	0.00846426	0.0632526	down_in_O2M_down_in_O2M	ko:K02386	Bacteria	Heterotrophic Bacteria	Proteobacteria	Gammaproteobacteria	Oceanospirillales	flgA	flgA; flagellar basal body P-ring formation protein FlgA	Flagellar assembly	Flagellar assembly	flgA; flagellar basal body P-ring formation protein FlgA	flgA; flagellar basal body P-ring formation protein FlgA	0.0921904	K02386
Oceanospirillales _ ko:K02412	0.0180798	0.0179487	0.0176356	0.0180933	-0.00045764	-0.000444137	-0.000313048	0.0694874	0.0706588	0.00288352	down_in_O2M_down_in_O2M	ko:K02412	Bacteria	Heterotrophic Bacteria	Proteobacteria	Gammaproteobacteria	Oceanospirillales	fliI	fliI, flagellum-specific ATP synthase [EC:3.6.3.50]	Flagellar assembly	Flagellar assembly	fliI, flagellum-specific ATP synthase [EC:3.6.3.50]	fliI, flagellum-specific ATP synthase [EC:3.6.3.50]	0.0179394	K02412
Oceanospirillales _ ko:K02474,ko:K13015	0.0360351	0.0358974	0.0352774	0.0358455	-0.000568187	-0.000757796	-0.000620034	0.0709105	0.073513	0.0452164	down_in_O2M_down_in_O2M	ko:K02474,ko:K13015	Bacteria	Heterotrophic Bacteria	Proteobacteria	Gammaproteobacteria	Oceanospirillales	wbpO	wbpO; UDP-N-acetyl-D-glucosamine/UDP-N-acetyl-D-galactosamine dehydrogenase [EC:1.1.1.136 1.1.1.-]	Amino sugar and nucleotide sugar metabolism	Amino sugar and nucleotide sugar metabolism	wbpO; UDP-N-acetyl-D-glucosamine/UDP-N-acetyl-D-galactosamine dehydrogenase [EC:1.1.1.136 1.1.1.-]	wbpO; UDP-N-acetyl-D-glucosamine/UDP-N-acetyl-D-galactosamine dehydrogenase [EC:1.1.1.136 1.1.1.-]	0.0357639	K02474
Oceanospirillales _ ko:K02477,ko:K08083	0.0185184	0.0179487	0.0177199	0.0182147	-0.000494784	-0.000798505	-0.000228823	0.0531042	0.0380153	0.0522196	down_in_O2M_down_in_O2M	ko:K02477,ko:K08083	Bacteria	Heterotrophic Bacteria	Proteobacteria	Gammaproteobacteria	Oceanospirillales	algR	algR; two-component system, LytTR family, response regulator AlgR	Two-component system	Two-component system	algR; two-component system, LytTR family, response regulator AlgR	algR; two-component system, LytTR family, response regulator AlgR	0.0181004	K02477
Oceanospirillales _ ko:K02510	0.017936	0.0179487	0.0175767	0.0180078	-0.000431106	-0.000359292	-0.000371961	0.0812319	0.0631902	0.000628247	down_in_O2M_down_in_O2M	ko:K02510	Bacteria	Heterotrophic Bacteria	Proteobacteria	Gammaproteobacteria	Oceanospirillales	hpaI	hpaI, hpcH; 4-hydroxy-2-oxoheptanedioate aldolase [EC:4.1.2.52]	Tyrosine metabolism	Tyrosine metabolism	hpaI, hpcH; 4-hydroxy-2-oxoheptanedioate aldolase [EC:4.1.2.52]	hpaI, hpcH; 4-hydroxy-2-oxoheptanedioate aldolase [EC:4.1.2.52]	0.0178673	K02510
Oceanospirillales _ ko:K02556	0.091365	0.0935443	0.088208	0.0897926	-0.00158458	-0.00315706	-0.00533633	0.0441234	0.0031641	9.64095153343645e-05	down_in_O2M_down_in_O2M	ko:K02556	Bacteria	Heterotrophic Bacteria	Proteobacteria	Gammaproteobacteria	Oceanospirillales	motA	motA; chemotaxis protein MotA	Bacterial chemotaxis	Bacterial chemotaxis	motA; chemotaxis protein MotA	motA; chemotaxis protein MotA	0.0907275	K02556
Oceanospirillales _ ko:K02557	0.144597	0.147025	0.142281	0.146127	-0.00384649	-0.00231572	-0.0047444	0.00569798	0.0556569	0.00586251	down_in_O2M_down_in_O2M	ko:K02557	Bacteria	Heterotrophic Bacteria	Proteobacteria	Gammaproteobacteria	Oceanospirillales	motB	motB; chemotaxis protein MotB	Flagellar assembly	Flagellar assembly	motB; chemotaxis protein MotB	motB; chemotaxis protein MotB	0.145008	K02557
Oceanospirillales _ ko:K02650	0.409614	0.457927	0.401511	0.409882	-0.00837071	-0.00810281	-0.056416	0.0288642	0.0675379	1.59162490836689e-05	down_in_O2M_down_in_O2M	ko:K02650	Bacteria	Heterotrophic Bacteria	Proteobacteria	Gammaproteobacteria	Oceanospirillales	pilA	pilA; type IV pilus assembly protein PilA	Two-component system	Two-component system	pilA; type IV pilus assembly protein PilA	pilA; type IV pilus assembly protein PilA	0.419734	K02650
Oceanospirillales _ ko:K02650,ko:K02655,ko:K02682	0.018192	0.0202787	0.0174922	0.0181555	-0.000663341	-0.000699824	-0.00278652	0.0237065	0.00587028	3.36510656893734e-05	down_in_O2M_down_in_O2M	ko:K02650,ko:K02655,ko:K02682	Bacteria	Heterotrophic Bacteria	Proteobacteria	Gammaproteobacteria	Oceanospirillales	pilA	pilA; type IV pilus assembly protein PilA	Two-component system	Two-component system	pilA; type IV pilus assembly protein PilA	pilA; type IV pilus assembly protein PilA	0.0185296	K02650
Oceanospirillales _ ko:K02834	0.108585	0.107692	0.105587	0.108974	-0.00338753	-0.00299833	-0.00210519	0.00140009	0.0070237	0.00965399	down_in_O2M_down_in_O2M	ko:K02834	Bacteria	Heterotrophic Bacteria	Proteobacteria	Gammaproteobacteria	Oceanospirillales	rbfA	rbfA, ribosome-binding factor A	Ribosome	Ribosome	rbfA, ribosome-binding factor A	rbfA, ribosome-binding factor A	0.10771	K02834
Oceanospirillales _ ko:K02836	0.0539711	0.0538461	0.0528273	0.0537612	-0.000933953	-0.00114385	-0.0010188	0.0322058	0.0447667	0.0351346	down_in_O2M_down_in_O2M	ko:K02836	Bacteria	Heterotrophic Bacteria	Proteobacteria	Gammaproteobacteria	Oceanospirillales	prfB	prfB, peptide chain release factor 2	[]	[]	prfB, peptide chain release factor 2	prfB, peptide chain release factor 2	0.0536014	K02836
Oceanospirillales _ ko:K02904	0.164627	0.1623	0.159171	0.16551	-0.00633909	-0.00545515	-0.00312863	3.07039130599347e-05	0.00184289	0.0240898	down_in_O2M_down_in_O2M	ko:K02904	Bacteria	Heterotrophic Bacteria	Proteobacteria	Gammaproteobacteria	Oceanospirillales	RP-L29	RP-L29, rpmC, large subunit ribosomal protein L29	Ribosome	Ribosome	RP-L29, rpmC, large subunit ribosomal protein L29	RP-L29, rpmC, large subunit ribosomal protein L29	0.162902	K02904
Oceanospirillales _ ko:K02914	0.0359481	0.0358974	0.0352121	0.0362753	-0.00106317	-0.000735973	-0.000685249	0.0130254	0.0398213	0.00804759	down_in_O2M_down_in_O2M	ko:K02914	Bacteria	Heterotrophic Bacteria	Proteobacteria	Gammaproteobacteria	Oceanospirillales	RP-L34	RP-L34, MRPL34, rpmH, large subunit ribosomal protein L34	Ribosome	Ribosome	RP-L34, MRPL34, rpmH, large subunit ribosomal protein L34	RP-L34, MRPL34, rpmH, large subunit ribosomal protein L34	0.0358332	K02914
Oceanospirillales _ ko:K02968	0.0361593	0.0358974	0.0374472	0.0366247	0.000822553	0.00128796	0.00154984	0.0590613	0.0652826	0.0512664	up_in_O2M_up_in_O2M	ko:K02968	Bacteria	Heterotrophic Bacteria	Proteobacteria	Gammaproteobacteria	Oceanospirillales	RP-S20	RP-S20, rpsT, small subunit ribosomal protein S20	Ribosome	Ribosome	RP-S20, rpsT, small subunit ribosomal protein S20	RP-S20, rpsT, small subunit ribosomal protein S20	0.0365321	K02968
Oceanospirillales _ ko:K03210	0.492675	0.489757	0.483686	0.493632	-0.00994597	-0.00898812	-0.00607046	0.000324401	0.002556	0.0147653	down_in_O2M_down_in_O2M	ko:K03210	Bacteria	Heterotrophic Bacteria	Proteobacteria	Gammaproteobacteria	Oceanospirillales	yajC	yajC, preprotein translocase subunit YajC	Protein export	Protein export	yajC, preprotein translocase subunit YajC	yajC, preprotein translocase subunit YajC	0.489938	K03210
Oceanospirillales _ ko:K03271	0.161516	0.161538	0.159211	0.162508	-0.00329724	-0.00230505	-0.00232755	0.00102468	0.073513	0.0480462	down_in_O2M_down_in_O2M	ko:K03271	Bacteria	Heterotrophic Bacteria	Proteobacteria	Gammaproteobacteria	Oceanospirillales	gmhA	gmhA, lpcA, D-sedoheptulose 7-phosphate isomerase [EC:5.3.1.28]	Lipopolysaccharide biosynthesis	Lipopolysaccharide biosynthesis	gmhA, lpcA, D-sedoheptulose 7-phosphate isomerase [EC:5.3.1.28]	gmhA, lpcA, D-sedoheptulose 7-phosphate isomerase [EC:5.3.1.28]	0.161193	K03271
Oceanospirillales _ ko:K03271,ko:K12961	0.0541807	0.0538461	0.0530667	0.0548742	-0.00180751	-0.00111402	-0.000779418	0.00779115	0.0304807	0.0143672	down_in_O2M_down_in_O2M	ko:K03271,ko:K12961	Bacteria	Heterotrophic Bacteria	Proteobacteria	Gammaproteobacteria	Oceanospirillales	gmhA	gmhA; D-sedoheptulose 7-phosphate isomerase [EC:5.3.1.28]	Lipopolysaccharide biosynthesis	Lipopolysaccharide biosynthesis	gmhA; D-sedoheptulose 7-phosphate isomerase [EC:5.3.1.28]	gmhA; D-sedoheptulose 7-phosphate isomerase [EC:5.3.1.28]	0.0539919	K03271
Oceanospirillales _ ko:K03337	0.017717	0.0179487	0.0174922	0.0180934	-0.000601277	-0.000224791	-0.000456527	0.00211943	0.0596283	8.74117214712555e-05	down_in_O2M_down_in_O2M	ko:K03337	Bacteria	Heterotrophic Bacteria	Proteobacteria	Gammaproteobacteria	Oceanospirillales	iolB	iolB; 5-deoxy-glucuronate isomerase [EC:5.3.1.30]	Inositol phosphate metabolism	Inositol phosphate metabolism	iolB; 5-deoxy-glucuronate isomerase [EC:5.3.1.30]	iolB; 5-deoxy-glucuronate isomerase [EC:5.3.1.30]	0.0178128	K03337
Oceanospirillales _ ko:K03438	0.0184045	0.0179487	0.0175584	0.0182664	-0.000708063	-0.000846106	-0.000390337	0.00212825	0.00941667	0.00324167	down_in_O2M_down_in_O2M	ko:K03438	Bacteria	Heterotrophic Bacteria	Proteobacteria	Gammaproteobacteria	Oceanospirillales	mraW	mraW, rsmH; 16S rRNA (cytosine1402-N4)-methyltransferase [EC:2.1.1.199]	[]	[]	mraW, rsmH; 16S rRNA (cytosine1402-N4)-methyltransferase [EC:2.1.1.199]	mraW, rsmH; 16S rRNA (cytosine1402-N4)-methyltransferase [EC:2.1.1.199]	0.0180445	K03438
Oceanospirillales _ ko:K03469	0.0544091	0.0538461	0.0531604	0.0539978	-0.00083739	-0.00124873	-0.000685699	0.0124658	0.00735358	0.0185574	down_in_O2M_down_in_O2M	ko:K03469	Bacteria	Heterotrophic Bacteria	Proteobacteria	Gammaproteobacteria	Oceanospirillales	rnhA	rnhA, RNASEH1, ribonuclease HI [EC:3.1.26.4]	RNA degradation	RNA degradation	rnhA, RNASEH1, ribonuclease HI [EC:3.1.26.4]	rnhA, RNASEH1, ribonuclease HI [EC:3.1.26.4]	0.0538533	K03469
Oceanospirillales _ ko:K03525	0.0541081	0.0540494	0.055451	0.0532848	0.00216621	0.00134292	0.0014016	0.000466086	0.0867129	0.0821562	up_in_O2M_up_in_O2M	ko:K03525	Bacteria	Heterotrophic Bacteria	Proteobacteria	Gammaproteobacteria	Oceanospirillales	coaX	coaX; type III pantothenate kinase [EC:2.7.1.33]	Pantothenate and CoA biosynthesis	Pantothenate and CoA biosynthesis	coaX; type III pantothenate kinase [EC:2.7.1.33]	coaX; type III pantothenate kinase [EC:2.7.1.33]	0.0542233	K03525
Oceanospirillales _ ko:K03527	0.0177992	0.0179487	0.017554	0.0178232	-0.00026913	-0.000245151	-0.000394653	0.0563485	0.0593795	0.000185926	down_in_O2M_down_in_O2M	ko:K03527	Bacteria	Heterotrophic Bacteria	Proteobacteria	Gammaproteobacteria	Oceanospirillales	ispH	ispH, lytB, 4-hydroxy-3-methylbut-2-en-1-yl diphosphate reductase [EC:1.17.7.4]	Terpenoid backbone biosynthesis	Terpenoid backbone biosynthesis	ispH, lytB, 4-hydroxy-3-methylbut-2-en-1-yl diphosphate reductase [EC:1.17.7.4]	ispH, lytB, 4-hydroxy-3-methylbut-2-en-1-yl diphosphate reductase [EC:1.17.7.4]	0.0177813	K03527
Oceanospirillales _ ko:K03529	0.235478	0.234202	0.231204	0.2364	-0.0051954	-0.00427339	-0.00299761	0.00605935	0.0132249	0.0854892	down_in_O2M_down_in_O2M	ko:K03529	Bacteria	Heterotrophic Bacteria	Proteobacteria	Gammaproteobacteria	Oceanospirillales	smc	smc, chromosome segregation protein	[]	[]	smc, chromosome segregation protein	smc, chromosome segregation protein	0.234321	K03529
Oceanospirillales _ ko:K03577	0.0184119	0.0179487	0.0177535	0.0186808	-0.000927339	-0.000658472	-0.000195236	0.0262063	0.0500399	0.0828158	down_in_O2M_down_in_O2M	ko:K03577	Bacteria	Heterotrophic Bacteria	Proteobacteria	Gammaproteobacteria	Oceanospirillales	acrR	acrR, smeT; TetR/AcrR family transcriptional regulator, acrAB operon repressor	[]	[]	acrR, smeT; TetR/AcrR family transcriptional regulator, acrAB operon repressor	acrR, smeT; TetR/AcrR family transcriptional regulator, acrAB operon repressor	0.0181987	K03577
Oceanospirillales _ ko:K03578	0.125908	0.125641	0.124036	0.128089	-0.00405391	-0.00187224	-0.00160527	0.00310066	0.0962301	0.0546693	down_in_O2M_down_in_O2M	ko:K03578	Bacteria	Heterotrophic Bacteria	Proteobacteria	Gammaproteobacteria	Oceanospirillales	hrpA	hrpA; ATP-dependent helicase HrpA [EC:3.6.4.13]	DNA replication	DNA replication	hrpA; ATP-dependent helicase HrpA [EC:3.6.4.13]	hrpA; ATP-dependent helicase HrpA [EC:3.6.4.13]	0.125918	K03578
Oceanospirillales _ ko:K03585	0.0366866	0.0358974	0.0353189	0.0365652	-0.00124627	-0.00136766	-0.000578498	0.0138472	0.0228456	0.0983946	down_in_O2M_down_in_O2M	ko:K03585	Bacteria	Heterotrophic Bacteria	Proteobacteria	Gammaproteobacteria	Oceanospirillales	acrA	acrA, mexA, adeI, smeD, mtrC, cmeA; membrane fusion protein, multidrug efflux system	Transport	Transport	Transport_other	Other	0.036117	K03585
Oceanospirillales _ ko:K03590	0.053427	0.0538461	0.0527004	0.0534287	-0.000728265	-0.000726576	-0.00114565	0.0574155	0.0436844	0.000350686	down_in_O2M_down_in_O2M	ko:K03590	Bacteria	Heterotrophic Bacteria	Proteobacteria	Gammaproteobacteria	Oceanospirillales	ftsA	ftsA; cell division protein FtsA	Cell cycle	Cell cycle	ftsA; cell division protein FtsA	ftsA; cell division protein FtsA	0.0533506	K03590
Oceanospirillales _ ko:K03637	0.0364504	0.0358974	0.0354342	0.0364943	-0.00106007	-0.00101625	-0.000463201	0.0528755	0.0446927	0.0417423	down_in_O2M_down_in_O2M	ko:K03637	Bacteria	Heterotrophic Bacteria	Proteobacteria	Gammaproteobacteria	Oceanospirillales	moaC	moaC, CNX3; cyclic pyranopterin monophosphate synthase [EC:4.6.1.17]	Folate biosynthesis	Folate biosynthesis	moaC, CNX3; cyclic pyranopterin monophosphate synthase [EC:4.6.1.17]	moaC, CNX3; cyclic pyranopterin monophosphate synthase [EC:4.6.1.17]	0.0360691	K03637
Oceanospirillales _ ko:K03734	0.035928	0.0358974	0.0352744	0.035718	-0.000443605	-0.000653613	-0.000622951	0.0506225	0.0103939	0.00296099	down_in_O2M_down_in_O2M	ko:K03734	Bacteria	Heterotrophic Bacteria	Proteobacteria	Gammaproteobacteria	Oceanospirillales	apbE	apbE; FAD:protein FMN transferase [EC:2.7.1.180]	[]	[]	apbE; FAD:protein FMN transferase [EC:2.7.1.180]	apbE; FAD:protein FMN transferase [EC:2.7.1.180]	0.0357045	K03734
Oceanospirillales _ ko:K03812	0.0185005	0.0179487	0.0177356	0.0184917	-0.000756073	-0.000764866	-0.000213044	0.042998	0.0514858	0.0313186	down_in_O2M_down_in_O2M	ko:K03812	Bacteria	Heterotrophic Bacteria	Proteobacteria	Gammaproteobacteria	Oceanospirillales	rmf	rmf; ribosome modulation factor	Ribosome	Ribosome	rmf; ribosome modulation factor	rmf; ribosome modulation factor	0.0181691	K03812
Oceanospirillales _ ko:K04044	0.0181974	0.0179487	0.0176373	0.0179358	-0.00029853	-0.000560144	-0.000311401	0.0715563	0.0874742	0.00370167	down_in_O2M_down_in_O2M	ko:K04044	Bacteria	Heterotrophic Bacteria	Proteobacteria	Gammaproteobacteria	Oceanospirillales	hscA	hscA; molecular chaperone HscA	RNA degradation	RNA degradation	hscA; molecular chaperone HscA	hscA; molecular chaperone HscA	0.0179298	K04044
Oceanospirillales _ ko:K04066	0.0898316	0.0897435	0.0887266	0.0907904	-0.00206383	-0.00110508	-0.0010169	0.000258581	0.0364689	0.0235541	down_in_O2M_down_in_O2M	ko:K04066	Bacteria	Heterotrophic Bacteria	Proteobacteria	Gammaproteobacteria	Oceanospirillales	priA	priA; primosomal protein N' (replication factor Y) (superfamily II helicase) [EC:3.6.4.-]	Homologous recombination	Homologous recombination	priA; primosomal protein N' (replication factor Y) (superfamily II helicase) [EC:3.6.4.-]	priA; primosomal protein N' (replication factor Y) (superfamily II helicase) [EC:3.6.4.-]	0.089773	K04066
Oceanospirillales _ ko:K04761	0.0182948	0.0179487	0.0176386	0.018378	-0.000739346	-0.000656148	-0.000310087	0.016151	0.0308285	0.0178374	down_in_O2M_down_in_O2M	ko:K04761	Bacteria	Heterotrophic Bacteria	Proteobacteria	Gammaproteobacteria	Oceanospirillales	oxyR	oxyR; LysR family transcriptional regulator, hydrogen peroxide-inducible genes activator	Biofilm formation	Biofilm formation	oxyR; LysR family transcriptional regulator, hydrogen peroxide-inducible genes activator	oxyR; LysR family transcriptional regulator, hydrogen peroxide-inducible genes activator	0.018065	K04761
Oceanospirillales _ ko:K04934	0.0179682	0.0179487	0.0177408	0.018351	-0.000610148	-0.000227399	-0.000207862	0.00658336	0.0301362	0.00564895	down_in_O2M_down_in_O2M	ko:K04934	Bacteria	Heterotrophic Bacteria	Proteobacteria	Gammaproteobacteria	Oceanospirillales	KCNV1	KCNV1; potassium channel subfamily V member 1	Transport	Transport	Transport_other	Other	0.0180022	K04934
Oceanospirillales _ ko:K05773	0.0360835	0.0358974	0.0351989	0.0366732	-0.00147431	-0.000884543	-0.000698463	0.000475823	0.0665485	0.0216959	down_in_O2M_down_in_O2M	ko:K05773	Bacteria	Heterotrophic Bacteria	Proteobacteria	Gammaproteobacteria	Oceanospirillales	tupB	tupB, vupB; tungstate transport system permease protein	Transport	Transport	Transport_other_metal	Other Metal	0.0359633	K05773
Oceanospirillales _ ko:K05837	0.0720857	0.0717948	0.0709228	0.0723531	-0.00143031	-0.00116285	-0.000871959	0.0112473	0.0453382	0.0648899	down_in_O2M_down_in_O2M	ko:K05837	Bacteria	Heterotrophic Bacteria	Proteobacteria	Gammaproteobacteria	Oceanospirillales	rodA	rodA, mrdB; rod shape determining protein RodA	[]	[]	rodA, mrdB; rod shape determining protein RodA	rodA, mrdB; rod shape determining protein RodA	0.0717891	K05837
Oceanospirillales _ ko:K06077	0.0184397	0.0179487	0.0174922	0.0188338	-0.00134162	-0.000947489	-0.000456527	0.00112309	0.004203	0.00197503	down_in_O2M_down_in_O2M	ko:K06077	Bacteria	Heterotrophic Bacteria	Proteobacteria	Gammaproteobacteria	Oceanospirillales	slyB	slyB, outer membrane lipoprotein SlyB	[]	[]	slyB, outer membrane lipoprotein SlyB	slyB, outer membrane lipoprotein SlyB	0.0181786	K06077
Oceanospirillales _ ko:K06190	0.0715058	0.0722118	0.0703666	0.0722546	-0.00188799	-0.0011392	-0.00184515	0.00627073	0.0398213	0.00342265	down_in_O2M_down_in_O2M	ko:K06190	Bacteria	Heterotrophic Bacteria	Proteobacteria	Gammaproteobacteria	Oceanospirillales	ispZ	ispZ; intracellular septation protein	[]	[]	ispZ; intracellular septation protein	ispZ; intracellular septation protein	0.0715847	K06190
Oceanospirillales _ ko:K06203	0.0187015	0.0179487	0.0177139	0.0186891	-0.000975202	-0.000987639	-0.000234808	0.0200953	0.027925	0.0227249	down_in_O2M_down_in_O2M	ko:K06203	Bacteria	Heterotrophic Bacteria	Proteobacteria	Gammaproteobacteria	Oceanospirillales	cysZ	cysZ; CysZ protein; sulfate permease	Transport	Transport	Transport_sulfur	Other	0.0182633	K06203
Oceanospirillales _ ko:K06888	0.0180861	0.0179487	0.0174922	0.0178798	-0.000387668	-0.000593969	-0.000456527	0.0108	0.0143738	9.7992190842043e-05	down_in_O2M_down_in_O2M	ko:K06888	Bacteria	Heterotrophic Bacteria	Proteobacteria	Gammaproteobacteria	Oceanospirillales	K06888	K06888, uncharacterized protein	[]	[]	K06888, uncharacterized protein	K06888, uncharacterized protein	0.0178517	K06888
Oceanospirillales _ ko:K06925	0.03585	0.0358974	0.0352918	0.0359753	-0.000683495	-0.000558142	-0.000605547	0.0528936	0.0717301	0.0599889	down_in_O2M_down_in_O2M	ko:K06925	Bacteria	Heterotrophic Bacteria	Proteobacteria	Gammaproteobacteria	Oceanospirillales	tsaE	tsaE; tRNA threonylcarbamoyladenosine biosynthesis protein TsaE	[]	[]	tsaE; tRNA threonylcarbamoyladenosine biosynthesis protein TsaE	tsaE; tRNA threonylcarbamoyladenosine biosynthesis protein TsaE	0.0357536	K06925
Oceanospirillales _ ko:K06949	0.0364405	0.0358974	0.0354069	0.0370937	-0.00168675	-0.00103359	-0.000490442	0.000791388	0.0114228	0.0493729	down_in_O2M_down_in_O2M	ko:K06949	Bacteria	Heterotrophic Bacteria	Proteobacteria	Gammaproteobacteria	Oceanospirillales	rsgA	rsgA, engC; ribosome biogenesis GTPase / thiamine phosphate phosphatase [EC:3.6.1.- 3.1.3.100]	Thiamine metabolism	Thiamine metabolism	rsgA, engC; ribosome biogenesis GTPase / thiamine phosphate phosphatase [EC:3.6.1.- 3.1.3.100]	rsgA, engC; ribosome biogenesis GTPase / thiamine phosphate phosphatase [EC:3.6.1.- 3.1.3.100]	0.0362096	K06949
Oceanospirillales _ ko:K06966	0.0181931	0.0179487	0.0178385	0.0184443	-0.000605788	-0.000354608	-0.000110192	0.062396	0.0998915	0.0354407	down_in_O2M_down_in_O2M	ko:K06966	Bacteria	Heterotrophic Bacteria	Proteobacteria	Gammaproteobacteria	Oceanospirillales	ppnN	ppnN, pyrimidine/purine-5-nucleotide nucleosidase [EC:3.2.2.10 3.2.2.-]	Purine metabolism	Purine metabolism	ppnN, pyrimidine/purine-5-nucleotide nucleosidase [EC:3.2.2.10 3.2.2.-]	ppnN, pyrimidine/purine-5-nucleotide nucleosidase [EC:3.2.2.10 3.2.2.-]	0.0181061	K06966
Oceanospirillales _ ko:K06997	0.0182382	0.0179487	0.0175588	0.0178233	-0.000264572	-0.000679423	-0.00038994	0.0812319	0.0631902	0.000628247	down_in_O2M_down_in_O2M	ko:K06997	Bacteria	Heterotrophic Bacteria	Proteobacteria	Gammaproteobacteria	Oceanospirillales	yggS	yggS, PROSC; PLP dependent protein	[]	[]	yggS, PROSC; PLP dependent protein	yggS, PROSC; PLP dependent protein	0.0178922	K06997
Oceanospirillales _ ko:K07053	0.0188782	0.0179487	0.0177356	0.0185294	-0.000793743	-0.00114254	-0.000213044	0.00468751	0.00276607	0.0764279	down_in_O2M_down_in_O2M	ko:K07053	Bacteria	Heterotrophic Bacteria	Proteobacteria	Gammaproteobacteria	Oceanospirillales	E3.1.3.97	E3.1.3.97; 3',5'-nucleoside bisphosphate phosphatase [EC:3.1.3.97]	[]	[]	E3.1.3.97; 3',5'-nucleoside bisphosphate phosphatase [EC:3.1.3.97]	E3.1.3.97; 3',5'-nucleoside bisphosphate phosphatase [EC:3.1.3.97]	0.018273	K07053
Oceanospirillales _ ko:K07071	0.0536463	0.0773563	0.0528533	0.0537122	-0.000858863	-0.00079298	-0.024503	0.044296	0.0894926	6.11417007279576e-06	down_in_O2M_down_in_O2M	ko:K07071	Bacteria	Heterotrophic Bacteria	Proteobacteria	Gammaproteobacteria	Oceanospirillales	K07071	K07071; uncharacterized protein	[]	[]	K07071; uncharacterized protein	K07071; uncharacterized protein	0.059392	K07071
Oceanospirillales _ ko:K07089	0.0182312	0.0179487	0.0177016	0.0182677	-0.000566044	-0.000529532	-0.000247068	0.037182	0.0706588	0.0326866	down_in_O2M_down_in_O2M	ko:K07089	Bacteria	Heterotrophic Bacteria	Proteobacteria	Gammaproteobacteria	Oceanospirillales	K07089	K07089; uncharacterized protein	[]	[]	K07089; uncharacterized protein	K07089; uncharacterized protein	0.0180373	K07089
Oceanospirillales _ ko:K07121	0.0180069	0.0179487	0.0176912	0.0181095	-0.000418276	-0.000315681	-0.0002575	0.0346163	0.073513	0.00616766	down_in_O2M_down_in_O2M	ko:K07121	Bacteria	Heterotrophic Bacteria	Proteobacteria	Gammaproteobacteria	Oceanospirillales	uncharacterized protein	uncharacterized protein	[]	[]	uncharacterized protein	uncharacterized protein	0.0179391	K07121
Oceanospirillales _ ko:K07175	0.0364285	0.0358974	0.035268	0.0363341	-0.00106608	-0.00116044	-0.000629374	0.0117497	0.0232336	0.0173819	down_in_O2M_down_in_O2M	ko:K07175	Bacteria	Heterotrophic Bacteria	Proteobacteria	Gammaproteobacteria	Oceanospirillales	phoH2	phoH2; PhoH-like ATPase	Phosphorous metabolism	Phosphorous metabolism	phoH2; PhoH-like ATPase	phoH2; PhoH-like ATPase	0.035982	K07175
Oceanospirillales _ ko:K07184	0.0181921	0.0179487	0.0175288	0.0179526	-0.000423779	-0.000663367	-0.000419912	0.0285406	0.00870134	0.00091647	down_in_O2M_down_in_O2M	ko:K07184	Bacteria	Heterotrophic Bacteria	Proteobacteria	Gammaproteobacteria	Oceanospirillales	ygiM	ygiM; SH3 domain protein	[]	[]	ygiM; SH3 domain protein	ygiM; SH3 domain protein	0.0179055	K07184
Oceanospirillales _ ko:K07304	0.288263	0.287345	0.28542	0.2947	-0.00928013	-0.00284262	-0.0019251	0.000447172	0.085067	0.0778616	down_in_O2M_down_in_O2M	ko:K07304	Bacteria	Heterotrophic Bacteria	Proteobacteria	Gammaproteobacteria	Oceanospirillales	msrA	msrA, peptide-methionine (S)-S-oxide reductase [EC:1.8.4.11]	[]	[]	msrA, peptide-methionine (S)-S-oxide reductase [EC:1.8.4.11]	msrA, peptide-methionine (S)-S-oxide reductase [EC:1.8.4.11]	0.288932	K07304
Oceanospirillales _ ko:K07305	0.126706	0.129415	0.124252	0.127926	-0.00367443	-0.00245429	-0.00516316	0.0018035	0.0589178	7.17542475975496e-05	down_in_O2M_down_in_O2M	ko:K07305	Bacteria	Heterotrophic Bacteria	Proteobacteria	Gammaproteobacteria	Oceanospirillales	msrB	msrB, peptide-methionine (R)-S-oxide reductase [EC:1.8.4.12]	[]	[]	msrB, peptide-methionine (R)-S-oxide reductase [EC:1.8.4.12]	msrB, peptide-methionine (R)-S-oxide reductase [EC:1.8.4.12]	0.127075	K07305
Oceanospirillales _ ko:K07320	0.0182972	0.0179487	0.0174922	0.0178731	-0.000380967	-0.000804984	-0.000456527	0.0191545	0.000777568	0.000526192	down_in_O2M_down_in_O2M	ko:K07320	Bacteria	Heterotrophic Bacteria	Proteobacteria	Gammaproteobacteria	Oceanospirillales	prmB	prmB; ribosomal protein L3 glutamine methyltransferase [EC:2.1.1.298]	[]	[]	prmB; ribosomal protein L3 glutamine methyltransferase [EC:2.1.1.298]	prmB; ribosomal protein L3 glutamine methyltransferase [EC:2.1.1.298]	0.0179028	K07320
Oceanospirillales _ ko:K07516	0.109182	0.107692	0.10647	0.10905	-0.00257996	-0.00271123	-0.0012218	0.00203696	0.00259559	0.0332429	down_in_O2M_down_in_O2M	ko:K07516	Bacteria	Heterotrophic Bacteria	Proteobacteria	Gammaproteobacteria	Oceanospirillales	fadN	fadN, 3-hydroxyacyl-CoA dehydrogenase [EC:1.1.1.35]	Fatty acid degradation	Fatty acid degradation	fadN, 3-hydroxyacyl-CoA dehydrogenase [EC:1.1.1.35]	fadN, 3-hydroxyacyl-CoA dehydrogenase [EC:1.1.1.35]	0.108099	K07516
Oceanospirillales _ ko:K07689	0.0183737	0.0179487	0.0177712	0.0182994	-0.000528165	-0.000602466	-0.000177443	0.072917	0.0210711	0.0121983	down_in_O2M_down_in_O2M	ko:K07689	Bacteria	Heterotrophic Bacteria	Proteobacteria	Gammaproteobacteria	Oceanospirillales	uvrY	uvrY, gacA, varA; two-component system, NarL family, invasion response regulator UvrY	Biofilm formation	Biofilm formation	uvrY, gacA, varA; two-component system, NarL family, invasion response regulator UvrY	uvrY, gacA, varA; two-component system, NarL family, invasion response regulator UvrY	0.0180983	K07689
Oceanospirillales _ ko:K07787	0.0178488	0.0179487	0.0175767	0.0177795	-0.000202753	-0.000272107	-0.000371961	0.053465	0.0571706	0.00037264	down_in_O2M_down_in_O2M	ko:K07787	Bacteria	Heterotrophic Bacteria	Proteobacteria	Gammaproteobacteria	Oceanospirillales	cusA	cusA, silA; copper/silver efflux system protein	Transport	Transport	Transport_other_metal	Other Metal	0.0177884	K07787
Oceanospirillales _ ko:K07964	0.0182429	0.0181149	0.0175754	0.0180688	-0.000493359	-0.000667507	-0.000539457	0.0326326	0.0221061	0.000998653	down_in_O2M_down_in_O2M	ko:K07964	Bacteria	Heterotrophic Bacteria	Proteobacteria	Gammaproteobacteria	Oceanospirillales	HPSE	HPSE; heparanase [EC:3.2.1.166]	[]	[]	HPSE; heparanase [EC:3.2.1.166]	HPSE; heparanase [EC:3.2.1.166]	0.0180005	K07964
Oceanospirillales _ ko:K08316	0.0182219	0.0179487	0.0176962	0.0182199	-0.000523693	-0.00052566	-0.000252471	0.0874028	0.0278815	0.0294044	down_in_O2M_down_in_O2M	ko:K08316	Bacteria	Heterotrophic Bacteria	Proteobacteria	Gammaproteobacteria	Oceanospirillales	rsmD	rsmD; 16S rRNA (guanine966-N2)-methyltransferase [EC:2.1.1.171]	[]	[]	rsmD; 16S rRNA (guanine966-N2)-methyltransferase [EC:2.1.1.171]	rsmD; 16S rRNA (guanine966-N2)-methyltransferase [EC:2.1.1.171]	0.0180217	K08316
Oceanospirillales _ ko:K08988	0.0539929	0.0538461	0.0534442	0.0545012	-0.001057	-0.000548722	-0.000401871	0.0375788	0.0867129	0.0925222	down_in_O2M_down_in_O2M	ko:K08988	Bacteria	Heterotrophic Bacteria	Proteobacteria	Gammaproteobacteria	Oceanospirillales	putative membrane protein	putative membrane protein	[]	[]	putative membrane protein	putative membrane protein	0.0539461	K08988
Oceanospirillales _ ko:K09125	0.0181183	0.0179487	0.0174922	0.0181715	-0.000679319	-0.000626134	-0.000456527	0.00750146	0.0101156	0.000706315	down_in_O2M_down_in_O2M	ko:K09125	Bacteria	Heterotrophic Bacteria	Proteobacteria	Gammaproteobacteria	Oceanospirillales	yhhQ	yhhQ; queuosine precursor transporter	Transport	Transport	Transport_other	Other	0.0179327	K09125
Oceanospirillales _ ko:K09801	0.0179246	0.0179487	0.0174922	0.0178232	-0.000331003	-0.000432474	-0.000456527	0.0282925	0.0160906	4.49369179862907e-05	down_in_O2M_down_in_O2M	ko:K09801	Bacteria	Heterotrophic Bacteria	Proteobacteria	Gammaproteobacteria	Oceanospirillales	uncharacterized protein	uncharacterized protein	[]	[]	uncharacterized protein	uncharacterized protein	0.0177972	K09801
Oceanospirillales _ ko:K09916	0.0183192	0.0179487	0.0176458	0.0187452	-0.00109941	-0.000673381	-0.000302895	0.00503009	0.00562297	0.0113692	down_in_O2M_down_in_O2M	ko:K09916	Bacteria	Heterotrophic Bacteria	Proteobacteria	Gammaproteobacteria	Oceanospirillales	uncharacterized protein	uncharacterized protein	[]	[]	uncharacterized protein	uncharacterized protein	0.0181647	K09916
Oceanospirillales _ ko:K09937	0.0187212	0.0179487	0.0177706	0.0186292	-0.000858625	-0.000950607	-0.000178068	0.0216991	0.0420542	0.0848144	down_in_O2M_down_in_O2M	ko:K09937	Bacteria	Heterotrophic Bacteria	Proteobacteria	Gammaproteobacteria	Oceanospirillales	K09937	K09937; uncharacterized protein	[]	[]	K09937; uncharacterized protein	K09937; uncharacterized protein	0.0182675	K09937
Oceanospirillales _ ko:K09969	0.409774	0.409237	0.419224	0.405322	0.0139026	0.00945014	0.0099873	0.00071093	0.0915411	0.021473	up_in_O2M_up_in_O2M	ko:K09969	Bacteria	Heterotrophic Bacteria	Proteobacteria	Gammaproteobacteria	Oceanospirillales	aapJ	aapJ, bztA, general L-amino acid transport system substrate-binding protein	Transport	Transport	Transport_amino_acid, L_amino aa	Amino Acid	0.410889	K09969
Oceanospirillales _ ko:K09971	0.0540059	0.0570529	0.0526639	0.0533338	-0.000669973	-0.00134204	-0.00438908	0.0567764	0.00726142	1.09434580306144e-05	down_in_O2M_down_in_O2M	ko:K09971	Bacteria	Heterotrophic Bacteria	Proteobacteria	Gammaproteobacteria	Oceanospirillales	aapM	aapM, bztC; general L-amino acid transport system permease protein	Transport	Transport	Transport_amino_acid, L_amino aa	Amino Acid	0.0542641	K09971
Oceanospirillales _ ko:K10219	0.0716691	0.0717948	0.0705529	0.0722618	-0.00170894	-0.00111621	-0.00124187	0.0198882	0.0772127	0.0285384	down_in_O2M_down_in_O2M	ko:K10219	Bacteria	Heterotrophic Bacteria	Proteobacteria	Gammaproteobacteria	Oceanospirillales	ligC	ligC; 2-hydroxy-4-carboxymuconate semialdehyde hemiacetal dehydrogenase [EC:1.1.1.312]	Tyrosine metabolism	Tyrosine metabolism	ligC; 2-hydroxy-4-carboxymuconate semialdehyde hemiacetal dehydrogenase [EC:1.1.1.312]	ligC; 2-hydroxy-4-carboxymuconate semialdehyde hemiacetal dehydrogenase [EC:1.1.1.312]	0.0715697	K10219
Oceanospirillales _ ko:K10229	0.0188652	0.0184005	0.0177717	0.0188961	-0.00112441	-0.00109349	-0.000628824	0.00833637	0.0269254	0.0421174	down_in_O2M_down_in_O2M	ko:K10229	Bacteria	Heterotrophic Bacteria	Proteobacteria	Gammaproteobacteria	Oceanospirillales	smoG	smoG; polyol transport system permease protein	Transport	Transport	Transport_other	Other	0.0184834	K10229
Oceanospirillales _ ko:K10236	0.0388566	0.0365187	0.0405886	0.0390881	0.00150046	0.00173193	0.00406983	0.0613745	0.0493633	0.000258044	up_in_O2M_up_in_O2M	ko:K10236	Bacteria	Heterotrophic Bacteria	Proteobacteria	Gammaproteobacteria	Oceanospirillales	thuE	thuE; trehalose/maltose transport system substrate-binding protein	Transport	Transport	Transport_sugar	Sugar	0.038763	K10236
Oceanospirillales _ ko:K10716	0.09003	0.0897435	0.0881096	0.0909454	-0.00283583	-0.00192047	-0.00163389	0.00199896	0.0182958	0.04326	down_in_O2M_down_in_O2M	ko:K10716	Bacteria	Heterotrophic Bacteria	Proteobacteria	Gammaproteobacteria	Oceanospirillales	kch	kch, trkA, mthK, pch, voltage-gated potassium channel	Transport	Transport	Transport_other	Other	0.0897071	K10716
Oceanospirillales _ ko:K10764	0.0181739	0.0179487	0.017646	0.0179661	-0.000320145	-0.000527926	-0.00030269	0.0599893	0.0883768	0.00304039	down_in_O2M_down_in_O2M	ko:K10764	Bacteria	Heterotrophic Bacteria	Proteobacteria	Gammaproteobacteria	Oceanospirillales	metZ	metZ; O-succinylhomoserine sulfhydrylase [EC:2.5.1.-]	Sulfur metabolism	Sulfur metabolism	metZ; O-succinylhomoserine sulfhydrylase [EC:2.5.1.-]	metZ; O-succinylhomoserine sulfhydrylase [EC:2.5.1.-]	0.0179337	K10764
Oceanospirillales _ ko:K11004,ko:K12541	0.0181291	0.0179487	0.0176171	0.019141	-0.00152398	-0.000512024	-0.000331633	0.000123124	0.0665485	0.0150009	down_in_O2M_down_in_O2M	ko:K11004,ko:K12541	Bacteria	Heterotrophic Bacteria	Proteobacteria	Gammaproteobacteria	Oceanospirillales	hlyB	hlyB; ATP-binding cassette, subfamily B, bacterial HlyB/CyaB	Transport	Transport	Transport_other	ABC-Transporter	0.018209	K11004
Oceanospirillales _ ko:K11381	0.0178176	0.0179487	0.0174922	0.0176515	-0.000159378	-0.000325459	-0.000456527	0.055724	0.0535379	1.93213923464871e-05	down_in_O2M_down_in_O2M	ko:K11381	Bacteria	Heterotrophic Bacteria	Proteobacteria	Gammaproteobacteria	Oceanospirillales	bkdA	bkdA; 2-oxoisovalerate dehydrogenase E1 component [EC:1.2.4.4]	Valine, leucine and isoleucine degradation	Valine, leucine and isoleucine degradation	bkdA; 2-oxoisovalerate dehydrogenase E1 component [EC:1.2.4.4]	bkdA; 2-oxoisovalerate dehydrogenase E1 component [EC:1.2.4.4]	0.0177275	K11381
Oceanospirillales _ ko:K11688	0.0182836	0.0179487	0.0174922	0.0185977	-0.00110552	-0.000791481	-0.000456527	0.00170826	0.0064738	0.000998653	down_in_O2M_down_in_O2M	ko:K11688	Bacteria	Heterotrophic Bacteria	Proteobacteria	Gammaproteobacteria	Oceanospirillales	dctP	dctP, C4-dicarboxylate-binding protein DctP	Two-component system	Two-component system	dctP, C4-dicarboxylate-binding protein DctP	dctP, C4-dicarboxylate-binding protein DctP	0.0180805	K11688
Oceanospirillales _ ko:K11779	0.0178996	0.0179487	0.0175488	0.0178591	-0.000310328	-0.000350817	-0.000399893	0.0431858	0.0434317	0.00071669	down_in_O2M_down_in_O2M	ko:K11779	Bacteria	Heterotrophic Bacteria	Proteobacteria	Gammaproteobacteria	Oceanospirillales	fbiC	fbiC; FO synthase [EC:2.5.1.147 4.3.1.32]	Methane metabolism	Methane metabolism	fbiC; FO synthase [EC:2.5.1.147 4.3.1.32]	fbiC; FO synthase [EC:2.5.1.147 4.3.1.32]	0.0178141	K11779
Oceanospirillales _ ko:K11811	0.0180994	0.0179487	0.0176513	0.0186359	-0.000984576	-0.000448079	-0.000297411	0.0140443	0.0368743	0.00804759	down_in_O2M_down_in_O2M	ko:K11811	Bacteria	Heterotrophic Bacteria	Proteobacteria	Gammaproteobacteria	Oceanospirillales	arsH	arsH; arsenical resistance protein ArsH	[]	[]	arsH; arsenical resistance protein ArsH	arsH; arsenical resistance protein ArsH	0.0180838	K11811
Oceanospirillales _ ko:K11961	0.0363291	0.0358974	0.0354329	0.0365497	-0.00111679	-0.000896197	-0.00046446	0.0398181	0.0232336	0.0632526	down_in_O2M_down_in_O2M	ko:K11961	Bacteria	Heterotrophic Bacteria	Proteobacteria	Gammaproteobacteria	Oceanospirillales	urtC	urtC; urea transport system permease protein	Transport	Transport	Transport_nitrogen	Nitrogen	0.0360523	K11961
Oceanospirillales _ ko:K11963	0.0539241	0.0538461	0.0528946	0.0545539	-0.00165938	-0.00102958	-0.00095152	0.00852571	0.0108242	0.00927183	down_in_O2M_down_in_O2M	ko:K11963	Bacteria	Heterotrophic Bacteria	Proteobacteria	Gammaproteobacteria	Oceanospirillales	urtE	urtE; urea transport system ATP-binding protein	Transport	Transport	Transport_nitrogen	Nitrogen	0.0538047	K11963
Oceanospirillales _ ko:K12533	0.0181297	0.0179487	0.017659	0.0180343	-0.00037534	-0.000470737	-0.000289705	0.0431858	0.0583161	0.0146772	down_in_O2M_down_in_O2M	ko:K12533	Bacteria	Heterotrophic Bacteria	Proteobacteria	Gammaproteobacteria	Oceanospirillales	K12533	K12533	[]	[]	K12533	K12533	0.0179429	K12533
Oceanospirillales _ ko:K12541	0.107712	0.107692	0.10621	0.107922	-0.001712	-0.00150106	-0.00148169	0.0416461	0.0483811	0.045683	down_in_O2M_down_in_O2M	ko:K12541	Bacteria	Heterotrophic Bacteria	Proteobacteria	Gammaproteobacteria	Oceanospirillales	lapB	lapB; ATP-binding cassette, subfamily C, bacterial LapB	Transport	Transport	Transport_lipopolysaccharide	Lipopolysaccharide	0.107384	K12541
Oceanospirillales _ ko:K13015	0.0181024	0.0179487	0.0175754	0.0180652	-0.000489784	-0.000526945	-0.000373275	0.00999575	0.0706588	0.0014817	down_in_O2M_down_in_O2M	ko:K13015	Bacteria	Heterotrophic Bacteria	Proteobacteria	Gammaproteobacteria	Oceanospirillales	wbpA	wbpA; UDP-N-acetyl-D-glucosamine dehydrogenase [EC:1.1.1.136]	Amino sugar and nucleotide sugar metabolism	Amino sugar and nucleotide sugar metabolism	wbpA; UDP-N-acetyl-D-glucosamine dehydrogenase [EC:1.1.1.136]	wbpA; UDP-N-acetyl-D-glucosamine dehydrogenase [EC:1.1.1.136]	0.0179229	K13015
Oceanospirillales _ ko:K13777	0.0181245	0.0179487	0.0175602	0.0178647	-0.000304505	-0.000564348	-0.000388514	0.0516445	0.0517472	0.000345392	down_in_O2M_down_in_O2M	ko:K13777	Bacteria	Heterotrophic Bacteria	Proteobacteria	Gammaproteobacteria	Oceanospirillales	atuF	atuF, geranyl-CoA carboxylase alpha subunit [EC:6.4.1.5]	[]	[]	atuF, geranyl-CoA carboxylase alpha subunit [EC:6.4.1.5]	atuF, geranyl-CoA carboxylase alpha subunit [EC:6.4.1.5]	0.0178745	K13777
Oceanospirillales _ ko:K14267	0.0178497	0.0179487	0.0175838	0.0176515	-6.78e-05	-0.000265916	-0.000364907	0.0914155	0.0639192	0.000242535	down_in_O2M_down_in_O2M	ko:K14267	Bacteria	Heterotrophic Bacteria	Proteobacteria	Gammaproteobacteria	Oceanospirillales	dapC	dapC; N-succinyldiaminopimelate aminotransferase [EC:2.6.1.17]	Lysine biosynthesis	Lysine biosynthesis	dapC; N-succinyldiaminopimelate aminotransferase [EC:2.6.1.17]	dapC; N-succinyldiaminopimelate aminotransferase [EC:2.6.1.17]	0.0177584	K14267
Oceanospirillales _ ko:K15894,ko:K17716	0.0184203	0.0179487	0.0175584	0.0185343	-0.000975915	-0.000861919	-0.000390337	0.00298936	0.011589	0.00376067	down_in_O2M_down_in_O2M	ko:K15894,ko:K17716	Bacteria	Heterotrophic Bacteria	Proteobacteria	Gammaproteobacteria	Oceanospirillales	pseB	pseB; UDP-N-acetylglucosamine 4,6-dehydratase/5-epimerase [EC:4.2.1.115 5.1.3.-]	Amino sugar and nucleotide sugar metabolism	Amino sugar and nucleotide sugar metabolism	pseB; UDP-N-acetylglucosamine 4,6-dehydratase/5-epimerase [EC:4.2.1.115 5.1.3.-]	pseB; UDP-N-acetylglucosamine 4,6-dehydratase/5-epimerase [EC:4.2.1.115 5.1.3.-]	0.0181154	K15894
Oceanospirillales _ ko:K18479	0.0185031	0.0179487	0.0178087	0.0191373	-0.00132865	-0.000694417	-0.000140003	0.0124737	0.0523273	0.0417423	down_in_O2M_down_in_O2M	ko:K18479	Bacteria	Heterotrophic Bacteria	Proteobacteria	Gammaproteobacteria	Oceanospirillales	yihS	yihS; sulfoquinovose isomerase [EC:5.3.1.31]	[]	[]	yihS; sulfoquinovose isomerase [EC:5.3.1.31]	yihS; sulfoquinovose isomerase [EC:5.3.1.31]	0.0183495	K18479
Oceanospirillales _ ko:K18691	0.0191752	0.0179487	0.017659	0.0193643	-0.00170534	-0.00151625	-0.000289705	0.000492511	0.000354733	0.0371174	down_in_O2M_down_in_O2M	ko:K18691	Bacteria	Heterotrophic Bacteria	Proteobacteria	Gammaproteobacteria	Oceanospirillales	mltF	mltF; membrane-bound lytic murein transglycosylase F [EC:4.2.2.-]	[]	[]	mltF; membrane-bound lytic murein transglycosylase F [EC:4.2.2.-]	mltF; membrane-bound lytic murein transglycosylase F [EC:4.2.2.-]	0.0185368	K18691
Oceanospirillales _ ko:K19784	0.0178785	0.0179487	0.0175744	0.0182442	-0.00066982	-0.00030403	-0.00037427	0.0777765	0.0973677	0.000666208	down_in_O2M_down_in_O2M	ko:K19784	Bacteria	Heterotrophic Bacteria	Proteobacteria	Gammaproteobacteria	Oceanospirillales	chrR	chrR; chromate reductase, NAD(P)H dehydrogenase (quinone)	[]	[]	chrR; chromate reductase, NAD(P)H dehydrogenase (quinone)	chrR; chromate reductase, NAD(P)H dehydrogenase (quinone)	0.0179115	K19784
Oceanospirillales _ ko:K19997	0.0180783	0.0179487	0.0174922	0.0179714	-0.000479232	-0.000586139	-0.000456527	0.0243504	0.009844	0.000350686	down_in_O2M_down_in_O2M	ko:K19997	Bacteria	Heterotrophic Bacteria	Proteobacteria	Gammaproteobacteria	Oceanospirillales	gnu	gnu; GlcNAc-P-P-Und epimerase [EC:5.1.3.26]	[]	[]	gnu; GlcNAc-P-P-Und epimerase [EC:5.1.3.26]	gnu; GlcNAc-P-P-Und epimerase [EC:5.1.3.26]	0.0178726	K19997
Oceanospirillales _ ko:K20276	0.093524	0.0997985	0.0904025	0.0935466	-0.003144	-0.00312147	-0.0093959	0.0108556	0.0117385	0.00252356	down_in_O2M_down_in_O2M	ko:K20276	Bacteria	Heterotrophic Bacteria	Proteobacteria	Gammaproteobacteria	Oceanospirillales	bapA	bapA; large repetitive protein	Biofilm formation	Biofilm formation	bapA; large repetitive protein	bapA; large repetitive protein	0.0943179	K20276
Oceanospirillales _ ko:K20881	0.0914076	0.0897435	0.0886022	0.0904938	-0.00189158	-0.0028054	-0.00114124	0.0343067	0.0162391	0.0648567	down_in_O2M_down_in_O2M	ko:K20881	Bacteria	Heterotrophic Bacteria	Proteobacteria	Gammaproteobacteria	Oceanospirillales	yrfG	yrfG; GMP/IMP 5'-nucleotidase [EC:3.1.3.-]	Purine metabolism	Purine metabolism	yrfG; GMP/IMP 5'-nucleotidase [EC:3.1.3.-]	yrfG; GMP/IMP 5'-nucleotidase [EC:3.1.3.-]	0.0900618	K20881
Oceanospirillales _ ko:K21430	0.017717	0.0179487	0.0174922	0.0179513	-0.0004591	-0.000224791	-0.000456527	0.0111948	0.0638002	5.49871704728559e-05	down_in_O2M_down_in_O2M	ko:K21430	Bacteria	Heterotrophic Bacteria	Proteobacteria	Gammaproteobacteria	Oceanospirillales	yliI	yliI; aldose sugar dehydrogenase [EC:1.1.5.-]	[]	[]	yliI; aldose sugar dehydrogenase [EC:1.1.5.-]	yliI; aldose sugar dehydrogenase [EC:1.1.5.-]	0.0177773	K21430
Pseudomonadales _ ko:K00031	0.140141	0.140396	0.13834	0.140939	-0.0025993	-0.00180093	-0.00205595	0.0409778	0.0909402	0.0480801	down_in_O2M_down_in_O2M	ko:K00031	Bacteria	Heterotrophic Bacteria	Proteobacteria	Gammaproteobacteria	Pseudomonadales	IDH1	IDH1, IDH2, icd, isocitrate dehydrogenase [EC:1.1.1.42]	Citrate cycle (TCA cycle)	Citrate cycle (TCA cycle)	IDH1, IDH2, icd, isocitrate dehydrogenase [EC:1.1.1.42]	IDH1, IDH2, icd, isocitrate dehydrogenase [EC:1.1.1.42]	0.139954	K00031
Pseudomonadales _ ko:K00038	0.047206	0.0467985	0.0461121	0.047318	-0.00120589	-0.00109389	-0.000686436	0.0502202	0.0826456	0.0344712	down_in_O2M_down_in_O2M	ko:K00038	Bacteria	Heterotrophic Bacteria	Proteobacteria	Gammaproteobacteria	Pseudomonadales	E1.1.1.53	E1.1.1.53; 3alpha(or 20beta)-hydroxysteroid dehydrogenase [EC:1.1.1.53]	[]	[]	E1.1.1.53; 3alpha(or 20beta)-hydroxysteroid dehydrogenase [EC:1.1.1.53]	E1.1.1.53; 3alpha(or 20beta)-hydroxysteroid dehydrogenase [EC:1.1.1.53]	0.0468587	K00038
Pseudomonadales _ ko:K00101	0.047854	0.0467985	0.0459351	0.0474652	-0.00153006	-0.00191884	-0.000863413	0.00805642	0.000768847	0.00521721	down_in_O2M_down_in_O2M	ko:K00101	Bacteria	Heterotrophic Bacteria	Proteobacteria	Gammaproteobacteria	Pseudomonadales	lldD	lldD, L-lactate dehydrogenase (cytochrome) [EC:1.1.2.3]	Pyruvate metabolism	Pyruvate metabolism	lldD, L-lactate dehydrogenase (cytochrome) [EC:1.1.2.3]	lldD, L-lactate dehydrogenase (cytochrome) [EC:1.1.2.3]	0.0470132	K00101
Pseudomonadales _ ko:K00135	0.66782	0.683846	0.659719	0.666499	-0.00677931	-0.00810037	-0.0241265	0.0699562	0.0957522	8.74117214712555e-05	down_in_O2M_down_in_O2M	ko:K00135	Bacteria	Heterotrophic Bacteria	Proteobacteria	Gammaproteobacteria	Pseudomonadales	gabD	gabD; succinate-semialdehyde dehydrogenase / glutarate-semialdehyde dehydrogenase [EC:1.2.1.16 1.2.1.79 1.2.1.20]	Alanine, aspartate and glutamate metabolism	Alanine, aspartate and glutamate metabolism	gabD; succinate-semialdehyde dehydrogenase / glutarate-semialdehyde dehydrogenase [EC:1.2.1.16 1.2.1.79 1.2.1.20]	gabD; succinate-semialdehyde dehydrogenase / glutarate-semialdehyde dehydrogenase [EC:1.2.1.16 1.2.1.79 1.2.1.20]	0.669471	K00135
Pseudomonadales _ ko:K00286	0.668567	0.663405	0.655256	0.670741	-0.0154842	-0.0133105	-0.00814888	0.00561989	0.0169426	0.0485181	down_in_O2M_down_in_O2M	ko:K00286	Bacteria	Heterotrophic Bacteria	Proteobacteria	Gammaproteobacteria	Pseudomonadales	proC	proC, pyrroline-5-carboxylate reductase [EC:1.5.1.2]	Arginine and proline metabolism	Arginine and proline metabolism	proC, pyrroline-5-carboxylate reductase [EC:1.5.1.2]	proC, pyrroline-5-carboxylate reductase [EC:1.5.1.2]	0.664492	K00286
Pseudomonadales _ ko:K00627	0.616372	0.640658	0.606478	0.617307	-0.0108295	-0.00989414	-0.0341805	0.0439513	0.0772335	5.87890216212203e-05	down_in_O2M_down_in_O2M	ko:K00627	Bacteria	Heterotrophic Bacteria	Proteobacteria	Gammaproteobacteria	Pseudomonadales	DLAT	DLAT, aceF, pdhC, pyruvate dehydrogenase E2 component (dihydrolipoamide acetyltransferase) [EC:2.3.1.12]	Glycolysis / Gluconeogenesis	Glycolysis / Gluconeogenesis	DLAT, aceF, pdhC, pyruvate dehydrogenase E2 component (dihydrolipoamide acetyltransferase) [EC:2.3.1.12]	DLAT, aceF, pdhC, pyruvate dehydrogenase E2 component (dihydrolipoamide acetyltransferase) [EC:2.3.1.12]	0.620204	K00627
Pseudomonadales _ ko:K00798	0.0478816	0.0467985	0.0459351	0.0479097	-0.00197456	-0.00194648	-0.000863413	0.00460529	0.0220208	0.00768571	down_in_O2M_down_in_O2M	ko:K00798	Bacteria	Heterotrophic Bacteria	Proteobacteria	Gammaproteobacteria	Pseudomonadales	MMAB	MMAB, pduO; cob(I)alamin adenosyltransferase [EC:2.5.1.17]	Porphyrin and chlorophyll metabolism	Porphyrin and chlorophyll metabolism	MMAB, pduO; cob(I)alamin adenosyltransferase [EC:2.5.1.17]	MMAB, pduO; cob(I)alamin adenosyltransferase [EC:2.5.1.17]	0.0471312	K00798
Pseudomonadales _ ko:K00930,ko:K22478	0.047379	0.0467985	0.0460958	0.0498509	-0.00375503	-0.00128312	-0.0007027	4.10916944421531e-05	0.0318925	0.0429287	down_in_O2M_down_in_O2M	ko:K00930,ko:K22478	Bacteria	Heterotrophic Bacteria	Proteobacteria	Gammaproteobacteria	Pseudomonadales	argB	argB; acetylglutamate kinase [EC:2.7.2.8]	Arginine biosynthesis	Arginine biosynthesis	argB; acetylglutamate kinase [EC:2.7.2.8]	argB; acetylglutamate kinase [EC:2.7.2.8]	0.0475311	K00930
Pseudomonadales _ ko:K01091,ko:K22292	0.0490191	0.0467985	0.0463089	0.0474846	-0.0011757	-0.00271021	-0.00048962	0.0135045	0.00242993	0.0480954	down_in_O2M_down_in_O2M	ko:K01091,ko:K22292	Bacteria	Heterotrophic Bacteria	Proteobacteria	Gammaproteobacteria	Pseudomonadales	gph	gph; phosphoglycolate phosphatase [EC:3.1.3.18]	Glyoxylate and dicarboxylate metabolism	Glyoxylate and dicarboxylate metabolism	gph; phosphoglycolate phosphatase [EC:3.1.3.18]	gph; phosphoglycolate phosphatase [EC:3.1.3.18]	0.0474028	K01091
Pseudomonadales _ ko:K01141	0.0939354	0.0935971	0.0923148	0.0953584	-0.00304353	-0.00162056	-0.00128225	0.00852571	0.00894439	0.0107799	down_in_O2M_down_in_O2M	ko:K01141	Bacteria	Heterotrophic Bacteria	Proteobacteria	Gammaproteobacteria	Pseudomonadales	sbcB	sbcB, exoI, exodeoxyribonuclease I [EC:3.1.11.1]	Homologous recombination	Homologous recombination	sbcB, exoI, exodeoxyribonuclease I [EC:3.1.11.1]	sbcB, exoI, exodeoxyribonuclease I [EC:3.1.11.1]	0.0938014	K01141
Pseudomonadales _ ko:K01179,ko:K16191,ko:K20276,ko:K21449	0.146256	0.146059	0.141676	0.145964	-0.00428788	-0.00458016	-0.00438315	0.0411781	0.0232336	0.018649	down_in_O2M_down_in_O2M	ko:K01179,ko:K16191,ko:K20276,ko:K21449	Bacteria	Heterotrophic Bacteria	Proteobacteria	Gammaproteobacteria	Pseudomonadales	E3.2.1.4	E3.2.1.4; endoglucanase [EC:3.2.1.4]	Starch and sucrose metabolism	Starch and sucrose metabolism	E3.2.1.4; endoglucanase [EC:3.2.1.4]	E3.2.1.4; endoglucanase [EC:3.2.1.4]	0.144989	K01179
Pseudomonadales _ ko:K01652	0.761569	0.766704	0.751424	0.762877	-0.0114532	-0.0101455	-0.0152799	0.00244232	0.0070237	0.001013	down_in_O2M_down_in_O2M	ko:K01652	Bacteria	Heterotrophic Bacteria	Proteobacteria	Gammaproteobacteria	Pseudomonadales	E2.2.1.6L	E2.2.1.6L, ilvB, ilvG, ilvI, acetolactate synthase I/II/III large subunit [EC:2.2.1.6]	Glyoxylate and dicarboxylate metabolism	Glyoxylate and dicarboxylate metabolism	E2.2.1.6L, ilvB, ilvG, ilvI, acetolactate synthase I/II/III large subunit [EC:2.2.1.6]	E2.2.1.6L, ilvB, ilvG, ilvI, acetolactate synthase I/II/III large subunit [EC:2.2.1.6]	0.760643	K01652
Pseudomonadales _ ko:K01736	0.282319	0.294322	0.278951	0.28444	-0.00548891	-0.00336778	-0.015371	0.0291062	0.0990037	4.57024881257078e-05	down_in_O2M_down_in_O2M	ko:K01736	Bacteria	Heterotrophic Bacteria	Proteobacteria	Gammaproteobacteria	Pseudomonadales	aroC	aroC, chorismate synthase [EC:4.2.3.5]	Phenylalanine, tyrosine and tryptophan biosynthesis	Phenylalanine, tyrosine and tryptophan biosynthesis	aroC, chorismate synthase [EC:4.2.3.5]	aroC, chorismate synthase [EC:4.2.3.5]	0.285008	K01736
Pseudomonadales _ ko:K01782,ko:K01825	0.23704	0.252041	0.232492	0.23679	-0.00429818	-0.00454823	-0.0195497	0.0686244	0.0799241	1.76951209486839e-05	down_in_O2M_down_in_O2M	ko:K01782,ko:K01825	Bacteria	Heterotrophic Bacteria	Proteobacteria	Gammaproteobacteria	Pseudomonadales	fadJ fadJ	fadJ fadJ, 3-hydroxyacyl-CoA dehydrogenase / enoyl-CoA hydratase / 3-hydroxybutyryl-CoA epimerase [EC:1.1.1.35 4.2.1.17 5.1.2.3]	Fatty acid degradation	Fatty acid degradation	fadJ fadJ, 3-hydroxyacyl-CoA dehydrogenase / enoyl-CoA hydratase / 3-hydroxybutyryl-CoA epimerase [EC:1.1.1.35 4.2.1.17 5.1.2.3]	fadJ fadJ, 3-hydroxyacyl-CoA dehydrogenase / enoyl-CoA hydratase / 3-hydroxybutyryl-CoA epimerase [EC:1.1.1.35 4.2.1.17 5.1.2.3]	0.239591	K01782
Pseudomonadales _ ko:K01916	0.0477676	0.0467985	0.0461002	0.0476739	-0.00157369	-0.00166749	-0.00069838	0.0809329	0.0680073	0.0630298	down_in_O2M_down_in_O2M	ko:K01916	Bacteria	Heterotrophic Bacteria	Proteobacteria	Gammaproteobacteria	Pseudomonadales	nadE	nadE; NAD+ synthase [EC:6.3.1.5]	Nicotinate and nicotinamide metabolism	Nicotinate and nicotinamide metabolism	nadE; NAD+ synthase [EC:6.3.1.5]	nadE; NAD+ synthase [EC:6.3.1.5]	0.047085	K01916
Pseudomonadales _ ko:K01934	0.103789	0.0962086	0.136215	0.097308	0.0389073	0.032426	0.0400067	0.000449004	0.0915411	0.000224386	up_in_O2M_up_in_O2M	ko:K01934	Bacteria	Heterotrophic Bacteria	Proteobacteria	Gammaproteobacteria	Pseudomonadales	MTHFS	MTHFS; 5-formyltetrahydrofolate cyclo-ligase [EC:6.3.3.2]	One carbon pool by folate	One carbon pool by folate	MTHFS; 5-formyltetrahydrofolate cyclo-ligase [EC:6.3.3.2]	MTHFS; 5-formyltetrahydrofolate cyclo-ligase [EC:6.3.3.2]	0.10838	K01934
Pseudomonadales _ ko:K01963	0.189197	0.187906	0.193129	0.189968	0.00316087	0.0039323	0.00522339	0.0579181	0.0590826	0.00415977	up_in_O2M_up_in_O2M	ko:K01963	Bacteria	Heterotrophic Bacteria	Proteobacteria	Gammaproteobacteria	Pseudomonadales	accD	accD, acetyl-CoA carboxylase carboxyl transferase subunit beta [EC:6.4.1.2 2.1.3.15]	Fatty acid biosynthesis	Fatty acid biosynthesis	accD, acetyl-CoA carboxylase carboxyl transferase subunit beta [EC:6.4.1.2 2.1.3.15]	accD, acetyl-CoA carboxylase carboxyl transferase subunit beta [EC:6.4.1.2 2.1.3.15]	0.19005	K01963
Pseudomonadales _ ko:K02020	0.0946974	0.0935971	0.0923763	0.0958934	-0.00351714	-0.00232112	-0.00122082	0.0013911	0.0223834	0.077048	down_in_O2M_down_in_O2M	ko:K02020	Bacteria	Heterotrophic Bacteria	Proteobacteria	Gammaproteobacteria	Pseudomonadales	modA	modA; molybdate transport system substrate-binding protein	Transport	Transport	Transport_other_metal	Other Metal	0.094141	K02020
Pseudomonadales _ ko:K02039	0.283809	0.312288	0.278206	0.282289	-0.00408302	-0.00560319	-0.034082	0.0480247	0.0356693	2.10901023404921e-05	down_in_O2M_down_in_O2M	ko:K02039	Bacteria	Heterotrophic Bacteria	Proteobacteria	Gammaproteobacteria	Pseudomonadales	phoU	phoU; phosphate transport system protein	Transport	Transport	Transport_phosphorous	Phosphourous	0.289148	K02039
Pseudomonadales _ ko:K02066	0.0473231	0.0467985	0.0459351	0.0464088	-0.000473689	-0.00138801	-0.000863413	0.0921602	0.0118911	0.00375016	down_in_O2M_down_in_O2M	ko:K02066	Bacteria	Heterotrophic Bacteria	Proteobacteria	Gammaproteobacteria	Pseudomonadales	mlaE	mlaE, linK, phospholipid/cholesterol/gamma-HCH transport system permease protein	Transport	Transport	Transport_phospholipid	Phospholipid	0.0466164	K02066
Pseudomonadales _ ko:K02114	0.499403	0.47355	0.530914	0.50463	0.0262839	0.0315106	0.0573644	0.0364159	0.0415378	3.6328563850721e-06	up_in_O2M_up_in_O2M	ko:K02114	Bacteria	Heterotrophic Bacteria	Proteobacteria	Gammaproteobacteria	Pseudomonadales	ATPF1E	ATPF1E, atpC, F-type H+-transporting ATPase subunit epsilon	Oxidative phosphorylation	Oxidative phosphorylation	ATPF1E, atpC, F-type H+-transporting ATPase subunit epsilon	ATPF1E, atpC, F-type H+-transporting ATPase subunit epsilon	0.502124	K02114
Pseudomonadales _ ko:K02279,ko:K02386	0.0466596	0.0467985	0.0518386	0.0485857	0.00325289	0.00517898	0.00504006	0.0236007	0.00171935	0.00871808	up_in_O2M_up_in_O2M	ko:K02279,ko:K02386	Bacteria	Heterotrophic Bacteria	Proteobacteria	Gammaproteobacteria	Pseudomonadales	flgA	flgA; flagellar basal body P-ring formation protein FlgA	Flagellar assembly	Flagellar assembly	flgA; flagellar basal body P-ring formation protein FlgA	flgA; flagellar basal body P-ring formation protein FlgA	0.0484706	K02279
Pseudomonadales _ ko:K02503	0.0482818	0.0467985	0.0465713	0.0487556	-0.00218425	-0.00171051	-0.000227232	0.00886689	0.0153593	0.0841439	down_in_O2M_down_in_O2M	ko:K02503	Bacteria	Heterotrophic Bacteria	Proteobacteria	Gammaproteobacteria	Pseudomonadales	HINT1	HINT1, hinT, hit, histidine triad (HIT) family protein	[]	[]	HINT1, hinT, hit, histidine triad (HIT) family protein	HINT1, hinT, hit, histidine triad (HIT) family protein	0.0476018	K02503
Pseudomonadales _ ko:K02556	0.0970065	0.0935971	0.107806	0.0934495	0.0143561	0.0107991	0.0142085	8.27720567489091e-05	0.0212489	0.000358345	up_in_O2M_up_in_O2M	ko:K02556	Bacteria	Heterotrophic Bacteria	Proteobacteria	Gammaproteobacteria	Pseudomonadales	motA	motA; chemotaxis protein MotA	Bacterial chemotaxis	Bacterial chemotaxis	motA; chemotaxis protein MotA	motA; chemotaxis protein MotA	0.0979647	K02556
Pseudomonadales _ ko:K02657	0.0475543	0.0467985	0.0462951	0.0472312	-0.000936094	-0.00125921	-0.000503416	0.0206215	0.046814	0.0118014	down_in_O2M_down_in_O2M	ko:K02657	Bacteria	Heterotrophic Bacteria	Proteobacteria	Gammaproteobacteria	Pseudomonadales	pilG	pilG, twitching motility two-component system response regulator PilG	Two-component system	Two-component system	pilG, twitching motility two-component system response regulator PilG	pilG, twitching motility two-component system response regulator PilG	0.0469698	K02657
Pseudomonadales _ ko:K02843	0.0949018	0.0935971	0.0921273	0.0966789	-0.00455163	-0.00277451	-0.00146981	0.000568607	0.00706013	0.0260198	down_in_O2M_down_in_O2M	ko:K02843	Bacteria	Heterotrophic Bacteria	Proteobacteria	Gammaproteobacteria	Pseudomonadales	waaF	waaF, rfaF; heptosyltransferase II [EC:2.4.-.-]	Lipopolysaccharide biosynthesis	Lipopolysaccharide biosynthesis	waaF, rfaF; heptosyltransferase II [EC:2.4.-.-]	waaF, rfaF; heptosyltransferase II [EC:2.4.-.-]	0.0943263	K02843
Pseudomonadales _ ko:K02888	0.393123	0.399174	0.38426	0.398097	-0.0138378	-0.00886371	-0.0149141	0.00549069	0.0577196	0.0128863	down_in_O2M_down_in_O2M	ko:K02888	Bacteria	Heterotrophic Bacteria	Proteobacteria	Gammaproteobacteria	Pseudomonadales	RP-L21	RP-L21, MRPL21, rplU, large subunit ribosomal protein L21	Ribosome	Ribosome	RP-L21, MRPL21, rplU, large subunit ribosomal protein L21	RP-L21, MRPL21, rplU, large subunit ribosomal protein L21	0.393663	K02888
Pseudomonadales _ ko:K03408	0.0472813	0.0467985	0.0461317	0.0468659	-0.000734144	-0.00114954	-0.00066679	0.0726432	0.0244114	0.0220845	down_in_O2M_down_in_O2M	ko:K03408	Bacteria	Heterotrophic Bacteria	Proteobacteria	Gammaproteobacteria	Pseudomonadales	cheW	cheW; purine-binding chemotaxis protein CheW	Bacterial chemotaxis	Bacterial chemotaxis	cheW; purine-binding chemotaxis protein CheW	cheW; purine-binding chemotaxis protein CheW	0.0467694	K03408
Pseudomonadales _ ko:K03438	0.0472976	0.0467985	0.0462113	0.0477186	-0.00150733	-0.00108634	-0.000587229	0.0236827	0.0256543	0.0321416	down_in_O2M_down_in_O2M	ko:K03438	Bacteria	Heterotrophic Bacteria	Proteobacteria	Gammaproteobacteria	Pseudomonadales	mraW	mraW, rsmH; 16S rRNA (cytosine1402-N4)-methyltransferase [EC:2.1.1.199]	[]	[]	mraW, rsmH; 16S rRNA (cytosine1402-N4)-methyltransferase [EC:2.1.1.199]	mraW, rsmH; 16S rRNA (cytosine1402-N4)-methyltransferase [EC:2.1.1.199]	0.0470065	K03438
Pseudomonadales _ ko:K03451	0.0951747	0.0935971	0.0924779	0.0940759	-0.00159796	-0.00269679	-0.00111916	0.0718268	0.0309537	0.0821562	down_in_O2M_down_in_O2M	ko:K03451	Bacteria	Heterotrophic Bacteria	Proteobacteria	Gammaproteobacteria	Pseudomonadales	TC.BCT	TC.BCT; betaine/carnitine transporter, BCCT family	Transport	Transport	Transport_other	Other	0.0938314	K03451
Pseudomonadales _ ko:K03599	0.0474374	0.0467985	0.0461482	0.0474432	-0.00129495	-0.00128918	-0.000650333	0.0431858	0.0372836	0.0236028	down_in_O2M_down_in_O2M	ko:K03599	Bacteria	Heterotrophic Bacteria	Proteobacteria	Gammaproteobacteria	Pseudomonadales	sspA	sspA, mglA; stringent starvation protein A	[]	[]	sspA, mglA; stringent starvation protein A	sspA, mglA; stringent starvation protein A	0.0469568	K03599
Pseudomonadales _ ko:K03634	0.4709	0.470939	0.464246	0.474955	-0.0107096	-0.00665454	-0.00669344	0.00732021	0.0360672	0.0337561	down_in_O2M_down_in_O2M	ko:K03634	Bacteria	Heterotrophic Bacteria	Proteobacteria	Gammaproteobacteria	Pseudomonadales	lolA	lolA; outer membrane lipoprotein carrier protein	Transport	Transport	Transport_lipopolysaccharide	Lipopolysaccharide	0.47026	K03634
Pseudomonadales _ ko:K03774	0.0962468	0.0935971	0.0926748	0.0948475	-0.00217263	-0.00357199	-0.00092225	0.0544338	0.0106159	0.097639	down_in_O2M_down_in_O2M	ko:K03774	Bacteria	Heterotrophic Bacteria	Proteobacteria	Gammaproteobacteria	Pseudomonadales	slpA	slpA; FKBP-type peptidyl-prolyl cis-trans isomerase SlpA [EC:5.2.1.8]	[]	[]	slpA; FKBP-type peptidyl-prolyl cis-trans isomerase SlpA [EC:5.2.1.8]	slpA; FKBP-type peptidyl-prolyl cis-trans isomerase SlpA [EC:5.2.1.8]	0.0943415	K03774
Pseudomonadales _ ko:K04082	0.0472043	0.0467985	0.0459351	0.0473721	-0.00143694	-0.0012692	-0.000863413	0.0108239	0.0918053	0.00891869	down_in_O2M_down_in_O2M	ko:K04082	Bacteria	Heterotrophic Bacteria	Proteobacteria	Gammaproteobacteria	Pseudomonadales	hscB	hscB, HSCB, HSC20; molecular chaperone HscB	RNA degradation	RNA degradation	hscB, HSCB, HSC20; molecular chaperone HscB	hscB, HSCB, HSC20; molecular chaperone HscB	0.0468275	K04082
Pseudomonadales _ ko:K06153	0.0474085	0.0467985	0.0464014	0.04717	-0.000768646	-0.00100715	-0.000397146	0.0696864	0.0441861	0.0371148	down_in_O2M_down_in_O2M	ko:K06153	Bacteria	Heterotrophic Bacteria	Proteobacteria	Gammaproteobacteria	Pseudomonadales	bacA	bacA; undecaprenyl-diphosphatase [EC:3.6.1.27]	Peptidoglycan biosynthesis	Peptidoglycan biosynthesis	bacA; undecaprenyl-diphosphatase [EC:3.6.1.27]	bacA; undecaprenyl-diphosphatase [EC:3.6.1.27]	0.0469446	K06153
Pseudomonadales _ ko:K06194,ko:K12943	0.0475519	0.0467985	0.0461015	0.0476141	-0.00151262	-0.00145035	-0.00069704	0.0379441	0.0779705	0.0371977	down_in_O2M_down_in_O2M	ko:K06194,ko:K12943	Bacteria	Heterotrophic Bacteria	Proteobacteria	Gammaproteobacteria	Pseudomonadales	nlpD	nlpD; lipoprotein NlpD	[]	[]	nlpD; lipoprotein NlpD	nlpD; lipoprotein NlpD	0.0470165	K06194
Pseudomonadales _ ko:K06223	0.0463962	0.0478601	0.0459351	0.0468572	-0.00092211	-0.000461076	-0.00192498	0.0460893	0.0567863	0.000119015	down_in_O2M_down_in_O2M	ko:K06223	Bacteria	Heterotrophic Bacteria	Proteobacteria	Gammaproteobacteria	Pseudomonadales	dam	dam; DNA adenine methylase [EC:2.1.1.72]	Mismatch repair	Mismatch repair	dam; DNA adenine methylase [EC:2.1.1.72]	dam; DNA adenine methylase [EC:2.1.1.72]	0.0467622	K06223
Pseudomonadales _ ko:K06714	0.0484391	0.0467985	0.0461002	0.0479341	-0.00183391	-0.00233899	-0.00069838	0.00100578	0.000782471	0.0245603	down_in_O2M_down_in_O2M	ko:K06714	Bacteria	Heterotrophic Bacteria	Proteobacteria	Gammaproteobacteria	Pseudomonadales	rocR	rocR; arginine utilization regulatory protein	Arginine and proline metabolism	Arginine and proline metabolism	rocR; arginine utilization regulatory protein	rocR; arginine utilization regulatory protein	0.047318	K06714
Pseudomonadales _ ko:K06907	0.0766639	0.0467985	0.148529	0.0722575	0.0762714	0.071865	0.10173	0.00934277	0.0165156	6.09929030313785e-07	up_in_O2M_up_in_O2M	ko:K06907	Bacteria	Heterotrophic Bacteria	Proteobacteria	Gammaproteobacteria	Pseudomonadales	uncharacterized protein [K06907]	K06907; uncharacterized protein	[]	[]	K06907; uncharacterized protein	K06907; uncharacterized protein	0.0860622	K06907
Pseudomonadales _ ko:K06995	0.0477812	0.0467985	0.0459351	0.0469532	-0.00101804	-0.00184607	-0.000863413	0.0226663	0.00311661	0.00557821	down_in_O2M_down_in_O2M	ko:K06995	Bacteria	Heterotrophic Bacteria	Proteobacteria	Gammaproteobacteria	Pseudomonadales	K06995	K06995, uncharacterized protein	[]	[]	K06995, uncharacterized protein	K06995, uncharacterized protein	0.046867	K06995
Pseudomonadales _ ko:K07000	0.187868	0.187194	0.185286	0.188742	-0.00345598	-0.0025825	-0.00190856	0.00203696	0.036727	0.0581409	down_in_O2M_down_in_O2M	ko:K07000	Bacteria	Heterotrophic Bacteria	Proteobacteria	Gammaproteobacteria	Pseudomonadales	uncharacterized protein	uncharacterized protein	[]	[]	uncharacterized protein	uncharacterized protein	0.187272	K07000
Pseudomonadales _ ko:K07734	0.14227	0.140396	0.138127	0.140786	-0.00265941	-0.00414365	-0.00226884	0.0140582	0.00424482	0.00871808	down_in_O2M_down_in_O2M	ko:K07734	Bacteria	Heterotrophic Bacteria	Proteobacteria	Gammaproteobacteria	Pseudomonadales	paiB	paiB; transcriptional regulator	[]	[]	paiB; transcriptional regulator	paiB; transcriptional regulator	0.140395	K07734
Pseudomonadales _ ko:K12287	0.0484506	0.0476337	0.0465109	0.0481274	-0.00161648	-0.00193974	-0.0011228	0.0917813	0.0517472	0.0903353	down_in_O2M_down_in_O2M	ko:K12287	Bacteria	Heterotrophic Bacteria	Proteobacteria	Gammaproteobacteria	Pseudomonadales	mshQ	mshQ; MSHA biogenesis protein MshQ	[]	[]	mshQ; MSHA biogenesis protein MshQ	mshQ; MSHA biogenesis protein MshQ	0.0476807	K12287
Pseudomonadales _ ko:K14266	0.0471989	0.0467985	0.0502523	0.0463787	0.00387365	0.00305341	0.00345378	0.00421375	0.074045	0.0616815	up_in_O2M_up_in_O2M	ko:K14266	Bacteria	Heterotrophic Bacteria	Proteobacteria	Gammaproteobacteria	Pseudomonadales	prnA	prnA, rebH, ktzQ; tryptophan 7-halogenase [EC:1.14.19.9]	[]	[]	prnA, rebH, ktzQ; tryptophan 7-halogenase [EC:1.14.19.9]	prnA, rebH, ktzQ; tryptophan 7-halogenase [EC:1.14.19.9]	0.0476571	K14266
Pseudomonadales _ ko:K14274	0.422979	0.421899	0.417339	0.425032	-0.0076938	-0.00564061	-0.00456005	0.0310519	0.0436844	0.0424954	down_in_O2M_down_in_O2M	ko:K14274	Bacteria	Heterotrophic Bacteria	Proteobacteria	Gammaproteobacteria	Pseudomonadales	xylC	xylC; xylono-1,5-lactonase [EC:3.1.1.110]	Pentose and glucuronate interconversions	Pentose and glucuronate interconversions	xylC; xylono-1,5-lactonase [EC:3.1.1.110]	xylC; xylono-1,5-lactonase [EC:3.1.1.110]	0.421812	K14274
Pseudomonadales _ ko:K14441	0.0936255	0.0935971	0.0922617	0.094098	-0.00183626	-0.00136379	-0.00133534	0.0679988	0.0483299	0.0541716	down_in_O2M_down_in_O2M	ko:K14441	Bacteria	Heterotrophic Bacteria	Proteobacteria	Gammaproteobacteria	Pseudomonadales	rimO	rimO; ribosomal protein S12 methylthiotransferase [EC:2.8.4.4]	Ribosome	Ribosome	rimO; ribosomal protein S12 methylthiotransferase [EC:2.8.4.4]	rimO; ribosomal protein S12 methylthiotransferase [EC:2.8.4.4]	0.0933956	K14441
Pseudomonadales _ ko:K19745	0.196106	0.202523	0.19122	0.200788	-0.00956888	-0.00488635	-0.0113038	0.0017186	0.0829012	0.000503233	down_in_O2M_down_in_O2M	ko:K19745	Bacteria	Heterotrophic Bacteria	Proteobacteria	Gammaproteobacteria	Pseudomonadales	acuI	acuI; acrylyl-CoA reductase (NADPH) [EC:1.3.1.-]	Propanoate metabolism	Propanoate metabolism	acuI; acrylyl-CoA reductase (NADPH) [EC:1.3.1.-]	acuI; acrylyl-CoA reductase (NADPH) [EC:1.3.1.-]	0.197659	K19745
Rhizobiales _ ko:K00013,ko:K15509	0.00633305	0.00637095	0.00652279	0.00633733	0.000185464	0.000189738	0.000151846	0.011496	0.0389312	0.088232	up_in_O2M_up_in_O2M	ko:K00013,ko:K15509	Bacteria	Heterotrophic Bacteria	Proteobacteria	Alphaproteobacteria	Rhizobiales	hisD	hisD; histidinol dehydrogenase [EC:1.1.1.23]	Histidine metabolism	Histidine metabolism	hisD; histidinol dehydrogenase [EC:1.1.1.23]	hisD; histidinol dehydrogenase [EC:1.1.1.23]	0.00639103	K00013
Rhizobiales _ ko:K00018,ko:K00058,ko:K03778	0.00640854	0.00637095	0.00662939	0.00645121	0.000178178	0.000220851	0.000258441	0.059612	0.0613764	0.0821562	up_in_O2M_up_in_O2M	ko:K00018,ko:K00058,ko:K03778	Bacteria	Heterotrophic Bacteria	Proteobacteria	Alphaproteobacteria	Rhizobiales	hprA	hprA; glycerate dehydrogenase [EC:1.1.1.29]	Glyoxylate and dicarboxylate metabolism	Glyoxylate and dicarboxylate metabolism	hprA; glycerate dehydrogenase [EC:1.1.1.29]	hprA; glycerate dehydrogenase [EC:1.1.1.29]	0.00646502	K00018
Rhizobiales _ ko:K00043	0.0449653	0.044668	0.0457736	0.0445248	0.00124882	0.000808305	0.00110562	0.001762	0.0553838	0.00236487	up_in_O2M_up_in_O2M	ko:K00043	Bacteria	Heterotrophic Bacteria	Proteobacteria	Alphaproteobacteria	Rhizobiales	gbd	gbd; 4-hydroxybutyrate dehydrogenase [EC:1.1.1.61]	Carbon metabolism	Carbon metabolism	gbd; 4-hydroxybutyrate dehydrogenase [EC:1.1.1.61]	gbd; 4-hydroxybutyrate dehydrogenase [EC:1.1.1.61]	0.0449829	K00043
Rhizobiales _ ko:K00077	0.104474	0.102078	0.10593	0.103971	0.00195924	0.00145609	0.00385228	0.00679956	0.0588283	5.17800442736662e-06	up_in_O2M_up_in_O2M	ko:K00077	Bacteria	Heterotrophic Bacteria	Proteobacteria	Alphaproteobacteria	Rhizobiales	panE	panE; 2-dehydropantoate 2-reductase [EC:1.1.1.169]	Pantothenate and CoA biosynthesis	Pantothenate and CoA biosynthesis	panE; 2-dehydropantoate 2-reductase [EC:1.1.1.169]	panE; 2-dehydropantoate 2-reductase [EC:1.1.1.169]	0.104113	K00077
Rhizobiales _ ko:K00108	0.509847	0.498301	0.513277	0.508687	0.0045906	0.00342986	0.0149758	0.0276792	0.070657	1.45659076727924e-05	up_in_O2M_up_in_O2M	ko:K00108	Bacteria	Heterotrophic Bacteria	Proteobacteria	Alphaproteobacteria	Rhizobiales	betA	betA, CHDH; choline dehydrogenase [EC:1.1.99.1]	Glycine, serine and threonine metabolism	Glycine, serine and threonine metabolism	betA, CHDH; choline dehydrogenase [EC:1.1.99.1]	betA, CHDH; choline dehydrogenase [EC:1.1.99.1]	0.507528	K00108
Rhizobiales _ ko:K00154,ko:K22445	0.189629	0.185284	0.192602	0.188411	0.0041904	0.00297318	0.00731774	0.0031183	0.026257	1.56949111440058e-06	up_in_O2M_up_in_O2M	ko:K00154,ko:K22445	Bacteria	Heterotrophic Bacteria	Proteobacteria	Alphaproteobacteria	Rhizobiales	ald	ald; 4,4'-diapolycopenoate synthase [EC:1.2.99.10]	Carotenoid biosynthesis	Carotenoid biosynthesis	ald; 4,4'-diapolycopenoate synthase [EC:1.2.99.10]	ald; 4,4'-diapolycopenoate synthase [EC:1.2.99.10]	0.188981	K00154
Rhizobiales _ ko:K00330	0.222582	0.219286	0.225435	0.223243	0.00219205	0.00285261	0.0061485	0.014535	0.0205052	4.38043320907671e-06	up_in_O2M_up_in_O2M	ko:K00330	Bacteria	Heterotrophic Bacteria	Proteobacteria	Alphaproteobacteria	Rhizobiales	nuoA	nuoA, NADH-quinone oxidoreductase subunit A [EC:7.1.1.2]	Oxidative phosphorylation	Oxidative phosphorylation	nuoA, NADH-quinone oxidoreductase subunit A [EC:7.1.1.2]	nuoA, NADH-quinone oxidoreductase subunit A [EC:7.1.1.2]	0.222637	K00330
Rhizobiales _ ko:K00334,ko:K03943	0.0513675	0.0509676	0.0520007	0.0514404	0.000560344	0.00063318	0.00103313	0.0622116	0.0448551	0.00296099	up_in_O2M_up_in_O2M	ko:K00334,ko:K03943	Bacteria	Heterotrophic Bacteria	Proteobacteria	Alphaproteobacteria	Rhizobiales	nuoE	nuoE; NADH-quinone oxidoreductase subunit E [EC:7.1.1.2]	Oxidative phosphorylation	Oxidative phosphorylation	nuoE; NADH-quinone oxidoreductase subunit E [EC:7.1.1.2]	nuoE; NADH-quinone oxidoreductase subunit E [EC:7.1.1.2]	0.051444	K00334
Rhizobiales _ ko:K00350	0.00681617	0.00637095	0.00716623	0.00668854	0.000477694	0.000350062	0.000795286	0.0122079	0.0784676	0.000151339	up_in_O2M_up_in_O2M	ko:K00350	Bacteria	Heterotrophic Bacteria	Proteobacteria	Alphaproteobacteria	Rhizobiales	nqrE	nqrE, Na+-transporting NADH:ubiquinone oxidoreductase subunit E [EC:7.2.1.1]	Oxidative phosphorylation	Oxidative phosphorylation	nqrE, Na+-transporting NADH:ubiquinone oxidoreductase subunit E [EC:7.2.1.1]	nqrE, Na+-transporting NADH:ubiquinone oxidoreductase subunit E [EC:7.2.1.1]	0.00676047	K00350
Rhizobiales _ ko:K00481	0.0580147	0.057615	0.0586224	0.0578465	0.000775941	0.000607698	0.00100739	0.0599344	0.0944401	0.0236028	up_in_O2M_up_in_O2M	ko:K00481	Bacteria	Heterotrophic Bacteria	Proteobacteria	Alphaproteobacteria	Rhizobiales	pobA	pobA; p-hydroxybenzoate 3-monooxygenase [EC:1.14.13.2]	Benzoate degradation	Benzoate degradation	pobA; p-hydroxybenzoate 3-monooxygenase [EC:1.14.13.2]	pobA; p-hydroxybenzoate 3-monooxygenase [EC:1.14.13.2]	0.0580246	K00481
Rhizobiales _ ko:K00525	1.01425	0.999572	1.02211	1.01215	0.00996117	0.0078605	0.0225342	0.0209867	0.0814019	0.000340173	up_in_O2M_up_in_O2M	ko:K00525	Bacteria	Heterotrophic Bacteria	Proteobacteria	Alphaproteobacteria	Rhizobiales	E1.17.4.1A	E1.17.4.1A, nrdA, nrdE, ribonucleoside-diphosphate reductase alpha chain [EC:1.17.4.1]	Purine metabolism	Purine metabolism	E1.17.4.1A, nrdA, nrdE, ribonucleoside-diphosphate reductase alpha chain [EC:1.17.4.1]	E1.17.4.1A, nrdA, nrdE, ribonucleoside-diphosphate reductase alpha chain [EC:1.17.4.1]	1.01202	K00525
Rhizobiales _ ko:K00568	0.0587105	0.0577184	0.0597029	0.0588111	0.000891802	0.000992451	0.0019845	0.0846057	0.0779165	0.000474085	up_in_O2M_up_in_O2M	ko:K00568	Bacteria	Heterotrophic Bacteria	Proteobacteria	Alphaproteobacteria	Rhizobiales	ubiG	ubiG; 2-polyprenyl-6-hydroxyphenyl methylase / 3-demethylubiquinone-9 3-methyltransferase [EC:2.1.1.222 2.1.1.64]	Ubiquinone and other terpenoid-quinone biosynthesis	Ubiquinone and other terpenoid-quinone biosynthesis	ubiG; 2-polyprenyl-6-hydroxyphenyl methylase / 3-demethylubiquinone-9 3-methyltransferase [EC:2.1.1.222 2.1.1.64]	ubiG; 2-polyprenyl-6-hydroxyphenyl methylase / 3-demethylubiquinone-9 3-methyltransferase [EC:2.1.1.222 2.1.1.64]	0.0587358	K00568
Rhizobiales _ ko:K00612	0.0513795	0.0510825	0.0524345	0.0514257	0.00100877	0.00105496	0.001352	0.00248572	0.00237903	0.000258044	up_in_O2M_up_in_O2M	ko:K00612	Bacteria	Heterotrophic Bacteria	Proteobacteria	Alphaproteobacteria	Rhizobiales	E2.1.3.-	E2.1.3.-; carbamoyltransferase [EC:2.1.3.-]	[]	[]	E2.1.3.-; carbamoyltransferase [EC:2.1.3.-]	E2.1.3.-; carbamoyltransferase [EC:2.1.3.-]	0.0515805	K00612
Rhizobiales _ ko:K00625,ko:K13788	0.00673831	0.00677364	0.00717637	0.00681538	0.000360995	0.000438069	0.000402734	0.0539537	0.0553114	0.0617977	up_in_O2M_up_in_O2M	ko:K00625,ko:K13788	Bacteria	Heterotrophic Bacteria	Proteobacteria	Alphaproteobacteria	Rhizobiales	E2.3.1.8	E2.3.1.8; phosphate acetyltransferase [EC:2.3.1.8]	[]	[]	E2.3.1.8; phosphate acetyltransferase [EC:2.3.1.8]	E2.3.1.8; phosphate acetyltransferase [EC:2.3.1.8]	0.00687593	K00625
Rhizobiales _ ko:K00657	0.00633305	0.00637095	0.00655442	0.00629168	0.000262741	0.000221366	0.000183474	0.00104506	0.053504	0.0911331	up_in_O2M_up_in_O2M	ko:K00657	Bacteria	Heterotrophic Bacteria	Proteobacteria	Alphaproteobacteria	Rhizobiales	speG	speG; diamine N-acetyltransferase [EC:2.3.1.57]	Arginine and proline metabolism	Arginine and proline metabolism	speG; diamine N-acetyltransferase [EC:2.3.1.57]	speG; diamine N-acetyltransferase [EC:2.3.1.57]	0.00638752	K00657
Rhizobiales _ ko:K00784	0.0255167	0.0254838	0.0258757	0.0256054	0.000270281	0.000358998	0.000391918	0.0694226	0.0529129	0.0559471	up_in_O2M_up_in_O2M	ko:K00784	Bacteria	Heterotrophic Bacteria	Proteobacteria	Alphaproteobacteria	Rhizobiales	rnz	rnz; ribonuclease Z [EC:3.1.26.11]	RNA degradation	RNA degradation	rnz; ribonuclease Z [EC:3.1.26.11]	rnz; ribonuclease Z [EC:3.1.26.11]	0.0256204	K00784
Rhizobiales _ ko:K00799	0.594652	0.584253	0.596522	0.593091	0.00343126	0.00186982	0.0122695	0.0195994	0.0965574	1.43093382770832e-05	up_in_O2M_up_in_O2M	ko:K00799	Bacteria	Heterotrophic Bacteria	Proteobacteria	Alphaproteobacteria	Rhizobiales	GST	GST, gst, glutathione S-transferase [EC:2.5.1.18]	Glutathione metabolism	Glutathione metabolism	GST, gst, glutathione S-transferase [EC:2.5.1.18]	GST, gst, glutathione S-transferase [EC:2.5.1.18]	0.59213	K00799
Rhizobiales _ ko:K00997	0.115663	0.114792	0.116971	0.115817	0.00115342	0.00130734	0.0021786	0.0609376	0.0620041	0.00259203	up_in_O2M_up_in_O2M	ko:K00997	Bacteria	Heterotrophic Bacteria	Proteobacteria	Alphaproteobacteria	Rhizobiales	acpS	acpS; holo-[acyl-carrier protein] synthase [EC:2.7.8.7]	Pantothenate and CoA biosynthesis	Pantothenate and CoA biosynthesis	acpS; holo-[acyl-carrier protein] synthase [EC:2.7.8.7]	acpS; holo-[acyl-carrier protein] synthase [EC:2.7.8.7]	0.115811	K00997
Rhizobiales _ ko:K01007	0.0130801	0.0127419	0.0138884	0.0128845	0.00100385	0.000808321	0.0011465	0.000431483	0.0425041	6.71566975581979e-05	up_in_O2M_up_in_O2M	ko:K01007	Bacteria	Heterotrophic Bacteria	Proteobacteria	Alphaproteobacteria	Rhizobiales	pps	pps, ppsA, pyruvate, water dikinase [EC:2.7.9.2]	Pyruvate metabolism	Pyruvate metabolism	pps, ppsA, pyruvate, water dikinase [EC:2.7.9.2]	pps, ppsA, pyruvate, water dikinase [EC:2.7.9.2]	0.0131487	K01007
Rhizobiales _ ko:K01007,ko:K03977,ko:K08591,ko:K22278	0.00654256	0.00658036	0.00686618	0.00629168	0.000574505	0.000323621	0.000285827	0.000145921	0.0842536	0.0563581	up_in_O2M_up_in_O2M	ko:K01007,ko:K03977,ko:K08591,ko:K22278	Bacteria	Heterotrophic Bacteria	Proteobacteria	Alphaproteobacteria	Rhizobiales	pps	pps, ppsA, pyruvate, water dikinase [EC:2.7.9.2]	Pyruvate metabolism	Pyruvate metabolism	pps, ppsA, pyruvate, water dikinase [EC:2.7.9.2]	pps, ppsA, pyruvate, water dikinase [EC:2.7.9.2]	0.0065702	K01007
Rhizobiales _ ko:K01029	0.0128221	0.0127419	0.0132371	0.0128225	0.000414629	0.000415054	0.000495252	0.0343067	0.081851	0.0204243	up_in_O2M_up_in_O2M	ko:K01029	Bacteria	Heterotrophic Bacteria	Proteobacteria	Alphaproteobacteria	Rhizobiales	scoB	scoB; 3-oxoacid CoA-transferase subunit B [EC:2.8.3.5]	Valine, leucine and isoleucine degradation	Valine, leucine and isoleucine degradation	scoB; 3-oxoacid CoA-transferase subunit B [EC:2.8.3.5]	scoB; 3-oxoacid CoA-transferase subunit B [EC:2.8.3.5]	0.0129059	K01029
Rhizobiales _ ko:K01070	0.0711779	0.0700804	0.0720209	0.0710111	0.00100977	0.000843051	0.0019405	0.0709105	0.0949521	0.000628247	up_in_O2M_up_in_O2M	ko:K01070	Bacteria	Heterotrophic Bacteria	Proteobacteria	Alphaproteobacteria	Rhizobiales	frmB	frmB; S-formylglutathione hydrolase [EC:3.1.2.12]	Carbon metabolism	Carbon metabolism	frmB; S-formylglutathione hydrolase [EC:3.1.2.12]	frmB; S-formylglutathione hydrolase [EC:3.1.2.12]	0.0710726	K01070
Rhizobiales _ ko:K01406	0.0717652	0.0702873	0.0727132	0.0715227	0.0011905	0.000947993	0.00242598	0.0551003	0.0732329	0.000180157	up_in_O2M_up_in_O2M	ko:K01406	Bacteria	Heterotrophic Bacteria	Proteobacteria	Alphaproteobacteria	Rhizobiales	prtC	prtC; serralysin [EC:3.4.24.40]	[]	[]	prtC; serralysin [EC:3.4.24.40]	prtC; serralysin [EC:3.4.24.40]	0.0715721	K01406
Rhizobiales _ ko:K01406,ko:K07004	0.00633305	0.00637095	0.00673052	0.00629168	0.000438841	0.000397466	0.000359575	0.000604507	0.037159	0.0682839	up_in_O2M_up_in_O2M	ko:K01406,ko:K07004	Bacteria	Heterotrophic Bacteria	Proteobacteria	Alphaproteobacteria	Rhizobiales	prtC	prtC; serralysin [EC:3.4.24.40]	[]	[]	prtC; serralysin [EC:3.4.24.40]	prtC; serralysin [EC:3.4.24.40]	0.00643155	K01406
Rhizobiales _ ko:K01457	0.0319003	0.0320773	0.032671	0.0320017	0.000669294	0.000770704	0.000593709	0.00404174	0.00486546	0.0126341	up_in_O2M_up_in_O2M	ko:K01457	Bacteria	Heterotrophic Bacteria	Proteobacteria	Alphaproteobacteria	Rhizobiales	atzF	atzF; allophanate hydrolase [EC:3.5.1.54]	Arginine biosynthesis	Arginine biosynthesis	atzF; allophanate hydrolase [EC:3.5.1.54]	atzF; allophanate hydrolase [EC:3.5.1.54]	0.0321626	K01457
Rhizobiales _ ko:K01458	0.0644151	0.0637095	0.0648788	0.0640283	0.000850475	0.000463688	0.00116933	0.0177259	0.0779705	0.0043797	up_in_O2M_up_in_O2M	ko:K01458	Bacteria	Heterotrophic Bacteria	Proteobacteria	Alphaproteobacteria	Rhizobiales	hutG	hutG; N-formylglutamate deformylase [EC:3.5.1.68]	Histidine metabolism	Histidine metabolism	hutG; N-formylglutamate deformylase [EC:3.5.1.68]	hutG; N-formylglutamate deformylase [EC:3.5.1.68]	0.0642579	K01458
Rhizobiales _ ko:K01520	0.0579845	0.0579098	0.0589766	0.0581759	0.00080074	0.000992164	0.00106687	0.0271988	0.0338233	0.0223313	up_in_O2M_up_in_O2M	ko:K01520	Bacteria	Heterotrophic Bacteria	Proteobacteria	Alphaproteobacteria	Rhizobiales	dut	dut, DUT; dUTP pyrophosphatase [EC:3.6.1.23]	Pyrimidine metabolism	Pyrimidine metabolism	dut, DUT; dUTP pyrophosphatase [EC:3.6.1.23]	dut, DUT; dUTP pyrophosphatase [EC:3.6.1.23]	0.0582617	K01520
Rhizobiales _ ko:K01574	0.00637203	0.00637095	0.00725386	0.00632518	0.000928677	0.000881827	0.000882913	0.00016052	0.00929382	0.0104434	up_in_O2M_up_in_O2M	ko:K01574	Bacteria	Heterotrophic Bacteria	Proteobacteria	Alphaproteobacteria	Rhizobiales	adc	adc; acetoacetate decarboxylase [EC:4.1.1.4]	Butanoate metabolism	Butanoate metabolism	adc; acetoacetate decarboxylase [EC:4.1.1.4]	adc; acetoacetate decarboxylase [EC:4.1.1.4]	0.00658051	K01574
Rhizobiales _ ko:K01601,ko:K01963	0.0064669	0.00637095	0.00665577	0.00633733	0.000318437	0.000188863	0.000284819	0.00339593	0.046814	0.0593256	up_in_O2M_up_in_O2M	ko:K01601,ko:K01963	Bacteria	Heterotrophic Bacteria	Proteobacteria	Alphaproteobacteria	Rhizobiales	rbcL	rbcL; ribulose-bisphosphate carboxylase large chain [EC:4.1.1.39]	Carbon fixation in photosynthetic organisms	Carbon fixation in photosynthetic organisms	rbcL; ribulose-bisphosphate carboxylase large chain [EC:4.1.1.39]	rbcL; ribulose-bisphosphate carboxylase large chain [EC:4.1.1.39]	0.00645774	K01601
Rhizobiales _ ko:K01633	0.0322686	0.0319693	0.0331057	0.0325375	0.000568165	0.000837118	0.00113639	0.0770042	0.0506036	0.0017979	up_in_O2M_up_in_O2M	ko:K01633	Bacteria	Heterotrophic Bacteria	Proteobacteria	Alphaproteobacteria	Rhizobiales	folB	folB, 7,8-dihydroneopterin aldolase/epimerase/oxygenase [EC:4.1.2.25 5.1.99.8 1.13.11.81]	Folate biosynthesis	Folate biosynthesis	folB, 7,8-dihydroneopterin aldolase/epimerase/oxygenase [EC:4.1.2.25 5.1.99.8 1.13.11.81]	folB, 7,8-dihydroneopterin aldolase/epimerase/oxygenase [EC:4.1.2.25 5.1.99.8 1.13.11.81]	0.0324703	K01633
Rhizobiales _ ko:K01682	0.0257172	0.0254838	0.026115	0.0255534	0.000561568	0.000397783	0.000631181	0.00355744	0.0504152	0.00308082	up_in_O2M_up_in_O2M	ko:K01682	Bacteria	Heterotrophic Bacteria	Proteobacteria	Alphaproteobacteria	Rhizobiales	acnB	acnB, aconitate hydratase 2 / 2-methylisocitrate dehydratase [EC:4.2.1.3 4.2.1.99]	Citrate cycle (TCA cycle)	Citrate cycle (TCA cycle)	acnB, aconitate hydratase 2 / 2-methylisocitrate dehydratase [EC:4.2.1.3 4.2.1.99]	acnB, aconitate hydratase 2 / 2-methylisocitrate dehydratase [EC:4.2.1.3 4.2.1.99]	0.0257173	K01682
Rhizobiales _ ko:K01693	0.0192868	0.0191842	0.0196977	0.0192351	0.000462562	0.000410864	0.000513533	0.0622116	0.0692662	0.0387047	up_in_O2M_up_in_O2M	ko:K01693	Bacteria	Heterotrophic Bacteria	Proteobacteria	Alphaproteobacteria	Rhizobiales	hisB	hisB, imidazoleglycerol-phosphate dehydratase [EC:4.2.1.19]	Histidine metabolism	Histidine metabolism	hisB, imidazoleglycerol-phosphate dehydratase [EC:4.2.1.19]	hisB, imidazoleglycerol-phosphate dehydratase [EC:4.2.1.19]	0.019351	K01693
Rhizobiales _ ko:K01714,ko:K21062	0.00644058	0.00637095	0.00711215	0.006455	0.000657149	0.00067157	0.000741208	0.00916852	0.0274992	0.00725407	up_in_O2M_up_in_O2M	ko:K01714,ko:K21062	Bacteria	Heterotrophic Bacteria	Proteobacteria	Alphaproteobacteria	Rhizobiales	dapA dapA	dapA dapA, 4-hydroxy-tetrahydrodipicolinate synthase [EC:4.3.3.7]	Lysine biosynthesis	Lysine biosynthesis	dapA dapA, 4-hydroxy-tetrahydrodipicolinate synthase [EC:4.3.3.7]	dapA dapA, 4-hydroxy-tetrahydrodipicolinate synthase [EC:4.3.3.7]	0.00659467	K01714
Rhizobiales _ ko:K01756	0.247961	0.242686	0.249968	0.248715	0.00125365	0.00200731	0.00728271	0.0557644	0.060797	9.64624219404802e-06	up_in_O2M_up_in_O2M	ko:K01756	Bacteria	Heterotrophic Bacteria	Proteobacteria	Alphaproteobacteria	Rhizobiales	purB	purB, ADSL, adenylosuccinate lyase [EC:4.3.2.2]	Purine metabolism	Purine metabolism	purB, ADSL, adenylosuccinate lyase [EC:4.3.2.2]	purB, ADSL, adenylosuccinate lyase [EC:4.3.2.2]	0.247332	K01756
Rhizobiales _ ko:K01758	0.0190812	0.0191842	0.019565	0.0190816	0.000483445	0.000483791	0.000380831	0.0208867	0.0394878	0.0493729	up_in_O2M_up_in_O2M	ko:K01758	Bacteria	Heterotrophic Bacteria	Proteobacteria	Alphaproteobacteria	Rhizobiales	CTH	CTH; cystathionine gamma-lyase [EC:4.4.1.1]	Cysteine and methionine metabolism	Cysteine and methionine metabolism	CTH; cystathionine gamma-lyase [EC:4.4.1.1]	CTH; cystathionine gamma-lyase [EC:4.4.1.1]	0.019228	K01758
Rhizobiales _ ko:K01758,ko:K01760	0.00640198	0.00637095	0.00675667	0.00646971	0.000286959	0.000354682	0.000385719	0.0392968	0.0412487	0.0565095	up_in_O2M_up_in_O2M	ko:K01758,ko:K01760	Bacteria	Heterotrophic Bacteria	Proteobacteria	Alphaproteobacteria	Rhizobiales	CTH	CTH; cystathionine gamma-lyase [EC:4.4.1.1]	Cysteine and methionine metabolism	Cysteine and methionine metabolism	CTH; cystathionine gamma-lyase [EC:4.4.1.1]	CTH; cystathionine gamma-lyase [EC:4.4.1.1]	0.00649982	K01758
Rhizobiales _ ko:K01781	0.00637203	0.00637095	0.00656169	0.00629168	0.000270015	0.000189663	0.000190748	0.000580345	0.0978344	0.0828158	up_in_O2M_up_in_O2M	ko:K01781	Bacteria	Heterotrophic Bacteria	Proteobacteria	Alphaproteobacteria	Rhizobiales	mdlA	mdlA; mandelate racemase [EC:5.1.2.2]	Aminobenzoate degradation	Aminobenzoate degradation	mdlA; mandelate racemase [EC:5.1.2.2]	mdlA; mandelate racemase [EC:5.1.2.2]	0.00639909	K01781
Rhizobiales _ ko:K01782	0.182925	0.180375	0.185663	0.182284	0.00337974	0.00273871	0.00528892	0.0270583	0.0926769	0.0014817	up_in_O2M_up_in_O2M	ko:K01782	Bacteria	Heterotrophic Bacteria	Proteobacteria	Alphaproteobacteria	Rhizobiales	fadJ	fadJ, 3-hydroxyacyl-CoA dehydrogenase / enoyl-CoA hydratase / 3-hydroxybutyryl-CoA epimerase [EC:1.1.1.35 4.2.1.17 5.1.2.3]	Fatty acid degradation	Fatty acid degradation	fadJ, 3-hydroxyacyl-CoA dehydrogenase / enoyl-CoA hydratase / 3-hydroxybutyryl-CoA epimerase [EC:1.1.1.35 4.2.1.17 5.1.2.3]	fadJ, 3-hydroxyacyl-CoA dehydrogenase / enoyl-CoA hydratase / 3-hydroxybutyryl-CoA epimerase [EC:1.1.1.35 4.2.1.17 5.1.2.3]	0.182812	K01782
Rhizobiales _ ko:K01785	0.0449881	0.0449445	0.045738	0.0444342	0.00130383	0.000749959	0.000793492	0.00253277	0.075715	0.0925222	up_in_O2M_up_in_O2M	ko:K01785	Bacteria	Heterotrophic Bacteria	Proteobacteria	Alphaproteobacteria	Rhizobiales	galM	galM, GALM; aldose 1-epimerase [EC:5.1.3.3]	Glycolysis / Gluconeogenesis	Glycolysis / Gluconeogenesis	galM, GALM; aldose 1-epimerase [EC:5.1.3.3]	galM, GALM; aldose 1-epimerase [EC:5.1.3.3]	0.0450262	K01785
Rhizobiales _ ko:K01885	0.116528	0.116168	0.117927	0.116344	0.00158325	0.00139928	0.00175994	0.0344612	0.03336	0.0284251	up_in_O2M_up_in_O2M	ko:K01885	Bacteria	Heterotrophic Bacteria	Proteobacteria	Alphaproteobacteria	Rhizobiales	EARS	EARS, gltX, glutamyl-tRNA synthetase [EC:6.1.1.17]	Aminoacyl-tRNA biosynthesis	Aminoacyl-tRNA biosynthesis	EARS, gltX, glutamyl-tRNA synthetase [EC:6.1.1.17]	EARS, gltX, glutamyl-tRNA synthetase [EC:6.1.1.17]	0.116742	K01885
Rhizobiales _ ko:K01886	0.0455683	0.0449821	0.0464762	0.0452395	0.00123676	0.00090792	0.00149418	0.00863724	0.0531273	0.00262691	up_in_O2M_up_in_O2M	ko:K01886	Bacteria	Heterotrophic Bacteria	Proteobacteria	Alphaproteobacteria	Rhizobiales	QARS	QARS, glnS; glutaminyl-tRNA synthetase [EC:6.1.1.18]	Aminoacyl-tRNA biosynthesis	Aminoacyl-tRNA biosynthesis	QARS, glnS; glutaminyl-tRNA synthetase [EC:6.1.1.18]	QARS, glnS; glutaminyl-tRNA synthetase [EC:6.1.1.18]	0.0455665	K01886
Rhizobiales _ ko:K01905,ko:K22224	0.00633305	0.00637095	0.00666632	0.00629168	0.000374641	0.000333266	0.000295375	0.000211543	0.0185304	0.0428762	up_in_O2M_up_in_O2M	ko:K01905,ko:K22224	Bacteria	Heterotrophic Bacteria	Proteobacteria	Alphaproteobacteria	Rhizobiales	acdA	acdA; acetate---CoA ligase (ADP-forming) subunit alpha [EC:6.2.1.13]	Glycolysis / Gluconeogenesis	Glycolysis / Gluconeogenesis	acdA; acetate---CoA ligase (ADP-forming) subunit alpha [EC:6.2.1.13]	acdA; acetate---CoA ligase (ADP-forming) subunit alpha [EC:6.2.1.13]	0.0064155	K01905
Rhizobiales _ ko:K01923,ko:K03566,ko:K13713	0.00638965	0.00637095	0.00662721	0.00641169	0.000215515	0.000237557	0.000256263	0.0409813	0.03336	0.025551	up_in_O2M_up_in_O2M	ko:K01923,ko:K03566,ko:K13713	Bacteria	Heterotrophic Bacteria	Proteobacteria	Alphaproteobacteria	Rhizobiales	purC	purC, phosphoribosylaminoimidazole-succinocarboxamide synthase [EC:6.3.2.6]	Purine metabolism	Purine metabolism	purC, phosphoribosylaminoimidazole-succinocarboxamide synthase [EC:6.3.2.6]	purC, phosphoribosylaminoimidazole-succinocarboxamide synthase [EC:6.3.2.6]	0.00644987	K01923
Rhizobiales _ ko:K01962,ko:K01963	0.00633305	0.00637095	0.00665154	0.00638378	0.000267761	0.000318489	0.000280597	0.00687546	0.00800749	0.0208037	up_in_O2M_up_in_O2M	ko:K01962,ko:K01963	Bacteria	Heterotrophic Bacteria	Proteobacteria	Alphaproteobacteria	Rhizobiales	accA	accA acetyl-CoA carboxylase carboxyl transferase subunit alpha [EC:6.4.1.2 2.1.3.15]	Fatty acid biosynthesis	Fatty acid biosynthesis	accA acetyl-CoA carboxylase carboxyl transferase subunit alpha [EC:6.4.1.2 2.1.3.15]	accA acetyl-CoA carboxylase carboxyl transferase subunit alpha [EC:6.4.1.2 2.1.3.15]	0.00643483	K01962
Rhizobiales _ ko:K01997	0.56567	0.556594	0.569788	0.565138	0.00464993	0.00411762	0.0131939	0.0343067	0.0398213	3.66534175384049e-05	up_in_O2M_up_in_O2M	ko:K01997	Bacteria	Heterotrophic Bacteria	Proteobacteria	Alphaproteobacteria	Rhizobiales	livH	livH; branched-chain amino acid transport system permease protein	Transport	Transport	Transport_amino_acid, branched	Amino Acid	0.564297	K01997
Rhizobiales _ ko:K02022	0.0127994	0.0127419	0.0134183	0.0127172	0.000701141	0.00061892	0.000676433	0.00140009	0.0188436	0.00390179	up_in_O2M_up_in_O2M	ko:K02022	Bacteria	Heterotrophic Bacteria	Proteobacteria	Alphaproteobacteria	Rhizobiales	ABC.MR.TX	ABC.MR.TX; HlyD family secretion protein	[]	[]	ABC.MR.TX; HlyD family secretion protein	ABC.MR.TX; HlyD family secretion protein	0.0129192	K02022
Rhizobiales _ ko:K02025,ko:K10233	0.0127227	0.0127419	0.0130169	0.0127093	0.000307604	0.00029421	0.000275027	0.0199915	0.0337357	0.0357862	up_in_O2M_up_in_O2M	ko:K02025,ko:K10233	Bacteria	Heterotrophic Bacteria	Proteobacteria	Alphaproteobacteria	Rhizobiales	ABC.MS.P ABC.MS.P	ABC.MS.P ABC.MS.P, multiple sugar transport system permease protein	Transport	Transport	Transport_sugar	Sugar	0.0127977	K02025
Rhizobiales _ ko:K02055,ko:K11069	0.242999	0.240947	0.247536	0.242514	0.00502216	0.0045375	0.00658893	0.0102576	0.0478201	0.00187336	up_in_O2M_up_in_O2M	ko:K02055,ko:K11069	Bacteria	Heterotrophic Bacteria	Proteobacteria	Alphaproteobacteria	Rhizobiales	ABC.SP.S ABC.SP.S	ABC.SP.S ABC.SP.S, putative spermidine/putrescine transport system substrate-binding protein	Transport	Transport	Transport_polyamines	Polyamine	0.243499	K02055
Rhizobiales _ ko:K02056,ko:K10441,ko:K10548	0.00633305	0.00637095	0.00660629	0.00637328	0.000233016	0.00027324	0.000235348	0.0186855	0.0150793	0.0384916	up_in_O2M_up_in_O2M	ko:K02056,ko:K10441,ko:K10548	Bacteria	Heterotrophic Bacteria	Proteobacteria	Alphaproteobacteria	Rhizobiales	ABC.SS.A ABC.SS.A	ABC.SS.A ABC.SS.A, simple sugar transport system ATP-binding protein [EC:3.6.3.17]	Transport	Transport	Transport_sugar	Sugar	0.00642089	K02056
Rhizobiales _ ko:K02083	0.0128453	0.0127419	0.0134004	0.0127466	0.000653785	0.00055512	0.000658542	0.00188888	0.0215036	0.00200078	up_in_O2M_up_in_O2M	ko:K02083	Bacteria	Heterotrophic Bacteria	Proteobacteria	Alphaproteobacteria	Rhizobiales	allC	allC; allantoate deiminase [EC:3.5.3.9]	Purine metabolism	Purine metabolism	allC; allantoate deiminase [EC:3.5.3.9]	allC; allantoate deiminase [EC:3.5.3.9]	0.0129336	K02083
Rhizobiales _ ko:K02197	0.0451825	0.044668	0.0459101	0.0452509	0.000659251	0.000727606	0.00124216	0.051477	0.0632755	0.000340173	up_in_O2M_up_in_O2M	ko:K02197	Bacteria	Heterotrophic Bacteria	Proteobacteria	Alphaproteobacteria	Rhizobiales	ccmE	ccmE; cytochrome c-type biogenesis protein CcmE	Oxidative phosphorylation	Oxidative phosphorylation	ccmE; cytochrome c-type biogenesis protein CcmE	ccmE; cytochrome c-type biogenesis protein CcmE	0.0452529	K02197
Rhizobiales _ ko:K02377,ko:K16554	0.0318632	0.0318547	0.0326094	0.0316393	0.00097009	0.000746273	0.000754708	0.000116886	0.00596293	0.00171132	up_in_O2M_up_in_O2M	ko:K02377,ko:K16554	Bacteria	Heterotrophic Bacteria	Proteobacteria	Alphaproteobacteria	Rhizobiales	TSTA3	TSTA3, fcl GDP-L-fucose synthase [EC:1.1.1.271]	Fructose and mannose metabolism	Fructose and mannose metabolism	TSTA3, fcl GDP-L-fucose synthase [EC:1.1.1.271]	TSTA3, fcl GDP-L-fucose synthase [EC:1.1.1.271]	0.0319917	K02377
Rhizobiales _ ko:K02909	0.0712822	0.0707676	0.0726689	0.0704966	0.0021723	0.00138672	0.00190134	0.00520989	0.0909402	0.00653201	up_in_O2M_up_in_O2M	ko:K02909	Bacteria	Heterotrophic Bacteria	Proteobacteria	Alphaproteobacteria	Rhizobiales	RP-L31	RP-L31, rpmE, large subunit ribosomal protein L31	Ribosome	Ribosome	RP-L31, rpmE, large subunit ribosomal protein L31	RP-L31, rpmE, large subunit ribosomal protein L31	0.0713038	K02909
Rhizobiales _ ko:K02945,ko:K03527,ko:K07571	0.00637203	0.00637095	0.00668753	0.00637328	0.000314254	0.0003155	0.000316586	0.0245401	0.0478201	0.062055	up_in_O2M_up_in_O2M	ko:K02945,ko:K03527,ko:K07571	Bacteria	Heterotrophic Bacteria	Proteobacteria	Alphaproteobacteria	Rhizobiales	RP-S1 RP-S1	RP-S1 RP-S1, rpsA, small subunit ribosomal protein S1	Ribosome	Ribosome	RP-S1 RP-S1, rpsA, small subunit ribosomal protein S1	RP-S1 RP-S1, rpsA, small subunit ribosomal protein S1	0.00645095	K02945
Rhizobiales _ ko:K02968	0.0922726	0.0903684	0.0933566	0.0923787	0.000977921	0.00108408	0.00298825	0.0621215	0.0489172	6.82790613893381e-05	up_in_O2M_up_in_O2M	ko:K02968	Bacteria	Heterotrophic Bacteria	Proteobacteria	Alphaproteobacteria	Rhizobiales	RP-S20	RP-S20, rpsT, small subunit ribosomal protein S20	Ribosome	Ribosome	RP-S20, rpsT, small subunit ribosomal protein S20	RP-S20, rpsT, small subunit ribosomal protein S20	0.0920941	K02968
Rhizobiales _ ko:K03100	0.188539	0.185069	0.189862	0.188538	0.00132359	0.00132237	0.00479277	0.0632038	0.0957522	0.000109782	up_in_O2M_up_in_O2M	ko:K03100	Bacteria	Heterotrophic Bacteria	Proteobacteria	Alphaproteobacteria	Rhizobiales	lepB	lepB, signal peptidase I [EC:3.4.21.89]	Quorum sensing	Quorum sensing	lepB, signal peptidase I [EC:3.4.21.89]	lepB, signal peptidase I [EC:3.4.21.89]	0.188002	K03100
Rhizobiales _ ko:K03110	0.0194833	0.0191128	0.0198868	0.0193167	0.000570058	0.000403455	0.000773945	0.00934277	0.099992	0.000266146	up_in_O2M_up_in_O2M	ko:K03110	Bacteria	Heterotrophic Bacteria	Proteobacteria	Alphaproteobacteria	Rhizobiales	ftsY	ftsY, fused signal recognition particle receptor	Quorum sensing	Quorum sensing	ftsY, fused signal recognition particle receptor	ftsY, fused signal recognition particle receptor	0.0194499	K03110
Rhizobiales _ ko:K03182	0.0256322	0.0254838	0.026114	0.0253927	0.000721281	0.000481852	0.000630228	0.00244051	0.0329878	0.0019496	up_in_O2M_up_in_O2M	ko:K03182	Bacteria	Heterotrophic Bacteria	Proteobacteria	Alphaproteobacteria	Rhizobiales	ubiD	ubiD; 4-hydroxy-3-polyprenylbenzoate decarboxylase [EC:4.1.1.98]	Ubiquinone and other terpenoid-quinone biosynthesis	Ubiquinone and other terpenoid-quinone biosynthesis	ubiD; 4-hydroxy-3-polyprenylbenzoate decarboxylase [EC:4.1.1.98]	ubiD; 4-hydroxy-3-polyprenylbenzoate decarboxylase [EC:4.1.1.98]	0.0256557	K03182
Rhizobiales _ ko:K03272	0.0447836	0.0447115	0.0453268	0.0447684	0.000558347	0.000543136	0.000615249	0.0289971	0.0558501	0.0278168	up_in_O2M_up_in_O2M	ko:K03272	Bacteria	Heterotrophic Bacteria	Proteobacteria	Alphaproteobacteria	Rhizobiales	gmhC	gmhC, hldE, waaE, rfaE; D-beta-D-heptose 7-phosphate kinase / D-beta-D-heptose 1-phosphate adenosyltransferase [EC:2.7.1.167 2.7.7.70]	Lipopolysaccharide biosynthesis	Lipopolysaccharide biosynthesis	gmhC, hldE, waaE, rfaE; D-beta-D-heptose 7-phosphate kinase / D-beta-D-heptose 1-phosphate adenosyltransferase [EC:2.7.1.167 2.7.7.70]	gmhC, hldE, waaE, rfaE; D-beta-D-heptose 7-phosphate kinase / D-beta-D-heptose 1-phosphate adenosyltransferase [EC:2.7.1.167 2.7.7.70]	0.0448976	K03272
Rhizobiales _ ko:K03379,ko:K18371,ko:K21730	0.0127658	0.0127419	0.0133228	0.0126448	0.000678002	0.00055706	0.000580952	9.40968771159204e-05	0.00893382	0.00286026	up_in_O2M_up_in_O2M	ko:K03379,ko:K18371,ko:K21730	Bacteria	Heterotrophic Bacteria	Proteobacteria	Alphaproteobacteria	Rhizobiales	chnB	chnB; cyclohexanone monooxygenase [EC:1.14.13.22]	[]	[]	chnB; cyclohexanone monooxygenase [EC:1.14.13.22]	chnB; cyclohexanone monooxygenase [EC:1.14.13.22]	0.0128688	K03379
Rhizobiales _ ko:K03381,ko:K04098	0.00646224	0.00637095	0.00672961	0.00649452	0.000235092	0.000267372	0.000358661	0.0689249	0.073513	0.0112075	up_in_O2M_up_in_O2M	ko:K03381,ko:K04098	Bacteria	Heterotrophic Bacteria	Proteobacteria	Alphaproteobacteria	Rhizobiales	catA	catA; catechol 1,2-dioxygenase [EC:1.13.11.1]	Benzoate degradation	Benzoate degradation	catA; catechol 1,2-dioxygenase [EC:1.13.11.1]	catA; catechol 1,2-dioxygenase [EC:1.13.11.1]	0.00651433	K03381
Rhizobiales _ ko:K03388	0.00633305	0.00637095	0.00660908	0.00629168	0.000317405	0.00027603	0.000238139	0.000770509	0.0426956	0.0952332	up_in_O2M_up_in_O2M	ko:K03388	Bacteria	Heterotrophic Bacteria	Proteobacteria	Alphaproteobacteria	Rhizobiales	hdrA2	hdrA2; heterodisulfide reductase subunit A2 [EC:1.8.7.3 1.8.98.4 1.8.98.5 1.8.98.6]	Methane metabolism	Methane metabolism	hdrA2; heterodisulfide reductase subunit A2 [EC:1.8.7.3 1.8.98.4 1.8.98.5 1.8.98.6]	hdrA2; heterodisulfide reductase subunit A2 [EC:1.8.7.3 1.8.98.4 1.8.98.5 1.8.98.6]	0.00640119	K03388
Rhizobiales _ ko:K03437	0.0322317	0.0319129	0.0326019	0.0322374	0.000364495	0.000370177	0.000688969	0.0919434	0.0911309	0.00925308	up_in_O2M_up_in_O2M	ko:K03437	Bacteria	Heterotrophic Bacteria	Proteobacteria	Alphaproteobacteria	Rhizobiales	spoU	spoU, RNA methyltransferase, TrmH family	[]	[]	spoU, RNA methyltransferase, TrmH family	spoU, RNA methyltransferase, TrmH family	0.032246	K03437
Rhizobiales _ ko:K03517	0.15533	0.154147	0.157593	0.155018	0.00257519	0.00226233	0.00344617	0.003723	0.0244847	0.000542041	up_in_O2M_up_in_O2M	ko:K03517	Bacteria	Heterotrophic Bacteria	Proteobacteria	Alphaproteobacteria	Rhizobiales	nadA	nadA, quinolinate synthase [EC:2.5.1.72]	Nicotinate and nicotinamide metabolism	Nicotinate and nicotinamide metabolism	nadA, quinolinate synthase [EC:2.5.1.72]	nadA, quinolinate synthase [EC:2.5.1.72]	0.155522	K03517
Rhizobiales _ ko:K03654	0.00633305	0.00637095	0.00663871	0.00629168	0.000347027	0.000305652	0.000267761	0.000621137	0.0338233	0.09454	up_in_O2M_up_in_O2M	ko:K03654	Bacteria	Heterotrophic Bacteria	Proteobacteria	Alphaproteobacteria	Rhizobiales	recQ	recQ; ATP-dependent DNA helicase RecQ [EC:5.6.2.4]	RNA degradation	RNA degradation	recQ; ATP-dependent DNA helicase RecQ [EC:5.6.2.4]	recQ; ATP-dependent DNA helicase RecQ [EC:5.6.2.4]	0.0064086	K03654
Rhizobiales _ ko:K03719	0.0127265	0.0127419	0.0130099	0.0126788	0.000331129	0.000283366	0.000267989	0.00819689	0.0865794	0.0727919	up_in_O2M_up_in_O2M	ko:K03719	Bacteria	Heterotrophic Bacteria	Proteobacteria	Alphaproteobacteria	Rhizobiales	lrp	lrp; Lrp/AsnC family transcriptional regulator, leucine-responsive regulatory protein	[]	[]	lrp; Lrp/AsnC family transcriptional regulator, leucine-responsive regulatory protein	lrp; Lrp/AsnC family transcriptional regulator, leucine-responsive regulatory protein	0.0127893	K03719
Rhizobiales _ ko:K03879	0.0517606	0.0518689	0.0531526	0.0514503	0.00170233	0.00139201	0.0012837	2.7690298287116e-05	0.00621364	0.00660889	up_in_O2M_up_in_O2M	ko:K03879	Bacteria	Heterotrophic Bacteria	Proteobacteria	Alphaproteobacteria	Rhizobiales	ND2	ND2; NADH-ubiquinone oxidoreductase chain 2 [EC:7.1.1.2]	Oxidative phosphorylation	Oxidative phosphorylation	ND2; NADH-ubiquinone oxidoreductase chain 2 [EC:7.1.1.2]	ND2; NADH-ubiquinone oxidoreductase chain 2 [EC:7.1.1.2]	0.0520581	K03879
Rhizobiales _ ko:K04040	0.0127227	0.0127419	0.0128403	0.0125834	0.000256944	0.000117598	9.84e-05	0.00075519	0.099992	0.084889	up_in_O2M_up_in_O2M	ko:K04040	Bacteria	Heterotrophic Bacteria	Proteobacteria	Alphaproteobacteria	Rhizobiales	chlG	chlG, bchG; chlorophyll/bacteriochlorophyll a synthase [EC:2.5.1.62 2.5.1.133]	Porphyrin and chlorophyll metabolism	Porphyrin and chlorophyll metabolism	chlG, bchG; chlorophyll/bacteriochlorophyll a synthase [EC:2.5.1.62 2.5.1.133]	chlG, bchG; chlorophyll/bacteriochlorophyll a synthase [EC:2.5.1.62 2.5.1.133]	0.0127221	K04040
Rhizobiales _ ko:K04748	0.0127831	0.0127419	0.0131679	0.0127875	0.000380398	0.000384835	0.000426057	0.0370367	0.0918053	0.0386572	up_in_O2M_up_in_O2M	ko:K04748	Bacteria	Heterotrophic Bacteria	Proteobacteria	Alphaproteobacteria	Rhizobiales	norQ	norQ; nitric oxide reductase NorQ protein	Nitrogen metabolism	Nitrogen metabolism	norQ; nitric oxide reductase NorQ protein	norQ; nitric oxide reductase NorQ protein	0.0128701	K04748
Rhizobiales _ ko:K05524	0.161324	0.159627	0.162818	0.161609	0.00120915	0.00149462	0.00319176	0.0950054	0.0384814	0.00127051	up_in_O2M_up_in_O2M	ko:K05524	Bacteria	Heterotrophic Bacteria	Proteobacteria	Alphaproteobacteria	Rhizobiales	fdxA	fdxA; ferredoxin	Photosynthesis	Photosynthesis	fdxA; ferredoxin	fdxA; ferredoxin	0.161345	K05524
Rhizobiales _ ko:K05555	0.00633305	0.00637095	0.00660846	0.00632518	0.000283276	0.000275404	0.000237512	0.00157136	0.0256414	0.0557166	up_in_O2M_up_in_O2M	ko:K05555	Bacteria	Heterotrophic Bacteria	Proteobacteria	Alphaproteobacteria	Rhizobiales	actIV	actIV; cyclase [EC:4.-.-.-]	[]	[]	actIV; cyclase [EC:4.-.-.-]	actIV; cyclase [EC:4.-.-.-]	0.00640941	K05555
Rhizobiales _ ko:K05778	0.0128236	0.0127419	0.0130075	0.0126925	0.000315021	0.000183859	0.000265614	0.00533302	0.0478201	0.0195557	up_in_O2M_up_in_O2M	ko:K05778	Bacteria	Heterotrophic Bacteria	Proteobacteria	Alphaproteobacteria	Rhizobiales	ynjC	ynjC; putative thiamine transport system permease protein	Transport	Transport	Transport_vitamin	Vitamin	0.0128164	K05778
Rhizobiales _ ko:K05838	0.0383802	0.0382839	0.0390531	0.0380937	0.000959441	0.000672887	0.000769277	0.00103143	0.0195389	0.00623254	up_in_O2M_up_in_O2M	ko:K05838	Bacteria	Heterotrophic Bacteria	Proteobacteria	Alphaproteobacteria	Rhizobiales	ybbN	ybbN, putative thioredoxin	Peroxisome	Peroxisome	ybbN, putative thioredoxin	ybbN, putative thioredoxin	0.0384527	K05838
Rhizobiales _ ko:K06214	0.0655085	0.0654893	0.066848	0.0650378	0.00181026	0.00133956	0.00135876	0.0100202	0.0420466	0.0221479	up_in_O2M_up_in_O2M	ko:K06214	Bacteria	Heterotrophic Bacteria	Proteobacteria	Alphaproteobacteria	Rhizobiales	csgG	csgG; curli production assembly/transport component CsgG	Transport	Transport	Transport_other	Other	0.0657209	K06214
Rhizobiales _ ko:K06442	0.0128453	0.0127419	0.0130526	0.0126972	0.000355368	0.000207243	0.000310664	0.00857366	0.0980471	0.0104434	up_in_O2M_up_in_O2M	ko:K06442	Bacteria	Heterotrophic Bacteria	Proteobacteria	Alphaproteobacteria	Rhizobiales	tlyA	tlyA; 23S rRNA (cytidine1920-2'-O)/16S rRNA (cytidine1409-2'-O)-methyltransferase [EC:2.1.1.226 2.1.1.227]	[]	[]	tlyA; 23S rRNA (cytidine1920-2'-O)/16S rRNA (cytidine1409-2'-O)-methyltransferase [EC:2.1.1.226 2.1.1.227]	tlyA; 23S rRNA (cytidine1920-2'-O)/16S rRNA (cytidine1409-2'-O)-methyltransferase [EC:2.1.1.226 2.1.1.227]	0.0128342	K06442
Rhizobiales _ ko:K06895	0.00633305	0.00637095	0.00655967	0.00629168	0.000267992	0.000226617	0.000188725	0.000874501	0.0412487	0.0790554	up_in_O2M_up_in_O2M	ko:K06895	Bacteria	Heterotrophic Bacteria	Proteobacteria	Alphaproteobacteria	Rhizobiales	lysE	lysE; L-lysine exporter family protein LysE/ArgO	Transport	Transport	Transport_other	Other	0.00638884	K06895
Rhizobiales _ ko:K06901	0.00638021	0.00637095	0.00668995	0.00641094	0.000279008	0.000309734	0.000319002	0.0114334	0.0244847	0.0219209	up_in_O2M_up_in_O2M	ko:K06901	Bacteria	Heterotrophic Bacteria	Proteobacteria	Alphaproteobacteria	Rhizobiales	pbuG	pbuG, putative MFS transporter, AGZA family, xanthine/uracil permease	Transport	Transport	Transport_other	Other	0.00646301	K06901
Rhizobiales _ ko:K07056	0.0451566	0.044668	0.0458894	0.0452709	0.000618476	0.000732784	0.00122145	0.0565706	0.057802	0.000329957	up_in_O2M_up_in_O2M	ko:K07056	Bacteria	Heterotrophic Bacteria	Proteobacteria	Alphaproteobacteria	Rhizobiales	rsmI	rsmI; 16S rRNA (cytidine1402-2'-O)-methyltransferase [EC:2.1.1.198]	[]	[]	rsmI; 16S rRNA (cytidine1402-2'-O)-methyltransferase [EC:2.1.1.198]	rsmI; 16S rRNA (cytidine1402-2'-O)-methyltransferase [EC:2.1.1.198]	0.0452462	K07056
Rhizobiales _ ko:K07107	0.202245	0.199416	0.203704	0.202196	0.00150817	0.00145921	0.00428798	0.0899747	0.0721726	0.000414207	up_in_O2M_up_in_O2M	ko:K07107	Bacteria	Heterotrophic Bacteria	Proteobacteria	Alphaproteobacteria	Rhizobiales	ybgC	ybgC, acyl-CoA thioester hydrolase [EC:3.1.2.-]	[]	[]	ybgC, acyl-CoA thioester hydrolase [EC:3.1.2.-]	ybgC, acyl-CoA thioester hydrolase [EC:3.1.2.-]	0.20189	K07107
Rhizobiales _ ko:K07161	0.0838437	0.0830824	0.0849204	0.0840147	0.000905687	0.00107672	0.001838	0.0226663	0.0303847	0.000558339	up_in_O2M_up_in_O2M	ko:K07161	Bacteria	Heterotrophic Bacteria	Proteobacteria	Alphaproteobacteria	Rhizobiales	uncharacterized protein	uncharacterized protein	[]	[]	uncharacterized protein	uncharacterized protein	0.0839653	K07161
Rhizobiales _ ko:K07478	0.00640198	0.00637095	0.00661249	0.00629168	0.000320807	0.000210504	0.000241541	0.000400204	0.0542457	0.0715138	up_in_O2M_up_in_O2M	ko:K07478	Bacteria	Heterotrophic Bacteria	Proteobacteria	Alphaproteobacteria	Rhizobiales	ycaJ	ycaJ; putative ATPase	[]	[]	ycaJ; putative ATPase	ycaJ; putative ATPase	0.00641927	K07478
Rhizobiales _ ko:K07484	0.00633305	0.00637095	0.0064955	0.00629168	0.000203824	0.000162449	0.000124557	0.000310964	0.0194957	0.0631079	up_in_O2M_up_in_O2M	ko:K07484	Bacteria	Heterotrophic Bacteria	Proteobacteria	Alphaproteobacteria	Rhizobiales	transposase	transposase	[]	[]	transposase	transposase	0.0063728	K07484
Rhizobiales _ ko:K07568	0.0127051	0.0127419	0.0130642	0.0130431	2.11e-05	0.000359105	0.0003223	0.0195994	0.0152769	0.0243965	up_in_O2M_up_in_O2M	ko:K07568	Bacteria	Heterotrophic Bacteria	Proteobacteria	Alphaproteobacteria	Rhizobiales	queA	queA, S-adenosylmethionine:tRNA ribosyltransferase-isomerase [EC:2.4.99.17]	[]	[]	queA, S-adenosylmethionine:tRNA ribosyltransferase-isomerase [EC:2.4.99.17]	queA, S-adenosylmethionine:tRNA ribosyltransferase-isomerase [EC:2.4.99.17]	0.0128886	K07568
Rhizobiales _ ko:K07814	0.00640198	0.00637095	0.00660942	0.0063955	0.000213921	0.000207434	0.000238471	0.0375788	0.0810626	0.0980981	up_in_O2M_up_in_O2M	ko:K07814	Bacteria	Heterotrophic Bacteria	Proteobacteria	Alphaproteobacteria	Rhizobiales	K07814	K07814; putative two-component system response regulator	Two-component system	Two-component system	K07814; putative two-component system response regulator	K07814; putative two-component system response regulator	0.00644446	K07814
Rhizobiales _ ko:K09461	0.0451002	0.0445966	0.0460008	0.0452405	0.000760262	0.000900604	0.00140417	0.0794752	0.0523273	0.00208925	up_in_O2M_up_in_O2M	ko:K09461	Bacteria	Heterotrophic Bacteria	Proteobacteria	Alphaproteobacteria	Rhizobiales	E1.14.13.40	E1.14.13.40; anthraniloyl-CoA monooxygenase [EC:1.14.13.40]	Aminobenzoate degradation	Aminobenzoate degradation	E1.14.13.40; anthraniloyl-CoA monooxygenase [EC:1.14.13.40]	E1.14.13.40; anthraniloyl-CoA monooxygenase [EC:1.14.13.40]	0.0452345	K09461
Rhizobiales _ ko:K09768	0.0127916	0.0127419	0.01314	0.0127066	0.000433363	0.000348336	0.000398081	0.00792431	0.0699597	0.0165184	up_in_O2M_up_in_O2M	ko:K09768	Bacteria	Heterotrophic Bacteria	Proteobacteria	Alphaproteobacteria	Rhizobiales	K09768	K09768; uncharacterized protein	[]	[]	K09768; uncharacterized protein	K09768; uncharacterized protein	0.012845	K09768
Rhizobiales _ ko:K09835,ko:K10027	0.0509269	0.0509676	0.051652	0.0507988	0.000853267	0.000725134	0.000684474	0.0334323	0.0308285	0.0337561	up_in_O2M_up_in_O2M	ko:K09835,ko:K10027	Bacteria	Heterotrophic Bacteria	Proteobacteria	Alphaproteobacteria	Rhizobiales	crtISO	crtISO; prolycopene isomerase [EC:5.2.1.13]	Carotenoid biosynthesis	Carotenoid biosynthesis	crtISO; prolycopene isomerase [EC:5.2.1.13]	crtISO; prolycopene isomerase [EC:5.2.1.13]	0.0510863	K09835
Rhizobiales _ ko:K10713	0.0374275	0.0349461	0.0441617	0.0377477	0.00641399	0.00673424	0.00921558	0.00541195	0.0173048	0.000120948	up_in_O2M_up_in_O2M	ko:K10713	Bacteria	Heterotrophic Bacteria	Proteobacteria	Alphaproteobacteria	Rhizobiales	fae	fae; 5,6,7,8-tetrahydromethanopterin hydro-lyase [EC:4.2.1.147]	Methane metabolism	Methane metabolism	fae; 5,6,7,8-tetrahydromethanopterin hydro-lyase [EC:4.2.1.147]	fae; 5,6,7,8-tetrahydromethanopterin hydro-lyase [EC:4.2.1.147]	0.0385708	K10713
Rhizobiales _ ko:K10794	0.0450103	0.0448012	0.0459581	0.0446875	0.00127059	0.00094778	0.00115686	0.00347895	0.0398213	0.00684448	up_in_O2M_up_in_O2M	ko:K10794	Bacteria	Heterotrophic Bacteria	Proteobacteria	Alphaproteobacteria	Rhizobiales	prdB	prdB; D-proline reductase (dithiol) PrdB [EC:1.21.4.1]	Arginine and proline metabolism	Arginine and proline metabolism	prdB; D-proline reductase (dithiol) PrdB [EC:1.21.4.1]	prdB; D-proline reductase (dithiol) PrdB [EC:1.21.4.1]	0.0451143	K10794
Rhizobiales _ ko:K11779,ko:K11784	0.00640854	0.00637095	0.00665842	0.00640892	0.000249501	0.000249882	0.000287472	0.0933794	0.0865794	0.0815047	up_in_O2M_up_in_O2M	ko:K11779,ko:K11784	Bacteria	Heterotrophic Bacteria	Proteobacteria	Alphaproteobacteria	Rhizobiales	fbiC	fbiC; FO synthase [EC:2.5.1.147 4.3.1.32]	Methane metabolism	Methane metabolism	fbiC; FO synthase [EC:2.5.1.147 4.3.1.32]	fbiC; FO synthase [EC:2.5.1.147 4.3.1.32]	0.0064617	K11779
Rhizobiales _ ko:K11959	0.164773	0.170256	0.160033	0.167378	-0.00734459	-0.00473939	-0.0102222	0.0130373	0.0536841	0.000890513	down_in_O2M_down_in_O2M	ko:K11959	Bacteria	Heterotrophic Bacteria	Proteobacteria	Alphaproteobacteria	Rhizobiales	urtA	urtA; urea transport system substrate-binding protein	Transport	Transport	Transport_nitrogen	Nitrogen	0.16561	K11959
Rhizobiales _ ko:K11962	0.0194103	0.0191128	0.019857	0.0193825	0.000474445	0.000446676	0.000744153	0.0373477	0.085067	0.000453275	up_in_O2M_up_in_O2M	ko:K11962	Bacteria	Heterotrophic Bacteria	Proteobacteria	Alphaproteobacteria	Rhizobiales	urtD	urtD; urea transport system ATP-binding protein	Transport	Transport	Transport_nitrogen	Nitrogen	0.0194407	K11962
Rhizobiales _ ko:K12256	0.0191029	0.0191128	0.0196219	0.0189745	0.000647468	0.000519046	0.000509089	0.000638196	0.03336	0.0191508	up_in_O2M_up_in_O2M	ko:K12256	Bacteria	Heterotrophic Bacteria	Proteobacteria	Alphaproteobacteria	Rhizobiales	spuC	spuC; putrescine---pyruvate transaminase [EC:2.6.1.113]	Arginine and proline metabolism	Arginine and proline metabolism	spuC; putrescine---pyruvate transaminase [EC:2.6.1.113]	spuC; putrescine---pyruvate transaminase [EC:2.6.1.113]	0.019203	K12256
Rhizobiales _ ko:K12941	0.0585684	0.0575344	0.0594534	0.0587194	0.000733981	0.000884995	0.00191896	0.0492806	0.0601367	7.79230404435212e-05	up_in_O2M_up_in_O2M	ko:K12941	Bacteria	Heterotrophic Bacteria	Proteobacteria	Alphaproteobacteria	Rhizobiales	abgB	abgB; aminobenzoyl-glutamate utilization protein B	Peptidases and inhibitors	Peptidases and inhibitors	abgB; aminobenzoyl-glutamate utilization protein B	abgB; aminobenzoyl-glutamate utilization protein B	0.0585689	K12941
Rhizobiales _ ko:K13018	0.00633305	0.00637095	0.00648266	0.00633733	0.000145329	0.000149603	0.000111711	0.00588672	0.0197439	0.0789331	up_in_O2M_up_in_O2M	ko:K13018	Bacteria	Heterotrophic Bacteria	Proteobacteria	Alphaproteobacteria	Rhizobiales	wbpD	wbpD; UDP-2-acetamido-3-amino-2,3-dideoxy-glucuronate N-acetyltransferase [EC:2.3.1.201]	Lipopolysaccharide biosynthesis proteins	Lipopolysaccharide biosynthesis proteins	wbpD; UDP-2-acetamido-3-amino-2,3-dideoxy-glucuronate N-acetyltransferase [EC:2.3.1.201]	wbpD; UDP-2-acetamido-3-amino-2,3-dideoxy-glucuronate N-acetyltransferase [EC:2.3.1.201]	0.006381	K13018
Rhizobiales _ ko:K14447	0.0720012	0.0700804	0.0729603	0.0714748	0.00148547	0.000959075	0.0028799	0.0106346	0.0949521	3.48226970330888e-05	up_in_O2M_up_in_O2M	ko:K14447	Bacteria	Heterotrophic Bacteria	Proteobacteria	Alphaproteobacteria	Rhizobiales	ecm	ecm; ethylmalonyl-CoA mutase [EC:5.4.99.63]	Glyoxylate and dicarboxylate metabolism	Glyoxylate and dicarboxylate metabolism	ecm; ethylmalonyl-CoA mutase [EC:5.4.99.63]	ecm; ethylmalonyl-CoA mutase [EC:5.4.99.63]	0.0716292	K14447
Rhizobiales _ ko:K14534	0.0133811	0.0127419	0.0139293	0.0132797	0.000649599	0.000548254	0.00118745	0.0205164	0.0675379	1.40571007879768e-05	up_in_O2M_up_in_O2M	ko:K14534	Bacteria	Heterotrophic Bacteria	Proteobacteria	Alphaproteobacteria	Rhizobiales	abfD	abfD; 4-hydroxybutyryl-CoA dehydratase / vinylacetyl-CoA-Delta-isomerase [EC:4.2.1.120 5.3.3.3]	Butanoate metabolism	Butanoate metabolism	abfD; 4-hydroxybutyryl-CoA dehydratase / vinylacetyl-CoA-Delta-isomerase [EC:4.2.1.120 5.3.3.3]	abfD; 4-hydroxybutyryl-CoA dehydratase / vinylacetyl-CoA-Delta-isomerase [EC:4.2.1.120 5.3.3.3]	0.013333	K14534
Rhizobiales _ ko:K14941	0.0196872	0.0195554	0.0204815	0.0196054	0.000876145	0.000794324	0.000926117	0.0104177	0.0259541	0.0120323	up_in_O2M_up_in_O2M	ko:K14941	Bacteria	Heterotrophic Bacteria	Proteobacteria	Alphaproteobacteria	Rhizobiales	cofC	cofC; 2-phospho-L-lactate/phosphoenolpyruvate guanylyltransferase [EC:2.7.7.68 2.7.7.105]	Methane metabolism	Methane metabolism	cofC; 2-phospho-L-lactate/phosphoenolpyruvate guanylyltransferase [EC:2.7.7.68 2.7.7.105]	cofC; 2-phospho-L-lactate/phosphoenolpyruvate guanylyltransferase [EC:2.7.7.68 2.7.7.105]	0.0198324	K14941
Rhizobiales _ ko:K14977	0.00633305	0.00637095	0.00664488	0.00632391	0.000320976	0.000311828	0.000273937	0.000604507	0.00894439	0.0252809	up_in_O2M_up_in_O2M	ko:K14977	Bacteria	Heterotrophic Bacteria	Proteobacteria	Alphaproteobacteria	Rhizobiales	ylbA	ylbA; (S)-ureidoglycine aminohydrolase [EC:3.5.3.26]	Purine metabolism	Purine metabolism	ylbA; (S)-ureidoglycine aminohydrolase [EC:3.5.3.26]	ylbA; (S)-ureidoglycine aminohydrolase [EC:3.5.3.26]	0.0064182	K14977
Rhizobiales _ ko:K14987	0.00645777	0.00637095	0.00673203	0.00629168	0.000440354	0.000274262	0.000361087	0.000378502	0.0443763	0.0450009	up_in_O2M_up_in_O2M	ko:K14987	Bacteria	Heterotrophic Bacteria	Proteobacteria	Alphaproteobacteria	Rhizobiales	fixJ	fixJ; two-component system, LuxR family, response regulator FixJ	Two-component system	Two-component system	fixJ; two-component system, LuxR family, response regulator FixJ	fixJ; two-component system, LuxR family, response regulator FixJ	0.00646311	K14987
Rhizobiales _ ko:K15460	0.0191714	0.0191128	0.0193477	0.0191943	0.000153348	0.000176256	0.000234836	0.0680884	0.0727908	0.0695166	up_in_O2M_up_in_O2M	ko:K15460	Bacteria	Heterotrophic Bacteria	Proteobacteria	Alphaproteobacteria	Rhizobiales	yfiC	yfiC; tRNA1Val (adenine37-N6)-methyltransferase [EC:2.1.1.223]	[]	[]	yfiC; tRNA1Val (adenine37-N6)-methyltransferase [EC:2.1.1.223]	yfiC; tRNA1Val (adenine37-N6)-methyltransferase [EC:2.1.1.223]	0.0192066	K15460
Rhizobiales _ ko:K15551	0.0272177	0.0257195	0.029765	0.0277567	0.00200831	0.00254738	0.00404553	0.046795	0.0202565	5.27478899830753e-06	up_in_O2M_up_in_O2M	ko:K15551	Bacteria	Heterotrophic Bacteria	Proteobacteria	Alphaproteobacteria	Rhizobiales	tauA	tauA; taurine transport system substrate-binding protein	Transport	Transport	Transport_other	Other	0.0276147	K15551
Rhizobiales _ ko:K16669	0.0133884	0.0140375	0.0148547	0.0130084	0.00184627	0.00146627	0.000817148	0.00014379	0.028957	0.0646263	up_in_O2M_up_in_O2M	ko:K16669	Bacteria	Heterotrophic Bacteria	Proteobacteria	Alphaproteobacteria	Rhizobiales	FAT4	FAT4; protocadherin Fat 4	[]	[]	FAT4; protocadherin Fat 4	FAT4; protocadherin Fat 4	0.0138223	K16669
Rhizobiales _ ko:K17227	0.128754	0.128097	0.130394	0.129165	0.00122814	0.00163963	0.00229656	0.052266	0.0296633	0.00252356	up_in_O2M_up_in_O2M	ko:K17227	Bacteria	Heterotrophic Bacteria	Proteobacteria	Alphaproteobacteria	Rhizobiales	soxZ	soxZ; sulfur-oxidizing protein SoxZ	Sulfur metabolism	Sulfur metabolism	soxZ; sulfur-oxidizing protein SoxZ	soxZ; sulfur-oxidizing protein SoxZ	0.129102	K17227
Rhizobiales _ ko:K17662	0.0895627	0.0891932	0.0913194	0.0897106	0.00160882	0.00175673	0.00212619	0.0059392	0.0064738	0.00134382	up_in_O2M_up_in_O2M	ko:K17662	Bacteria	Heterotrophic Bacteria	Proteobacteria	Alphaproteobacteria	Rhizobiales	CBP3	CBP3; cytochrome b pre-mRNA-processing protein 3	[]	[]	CBP3; cytochrome b pre-mRNA-processing protein 3	CBP3; cytochrome b pre-mRNA-processing protein 3	0.0899465	K17662
Rhizobiales _ ko:K18102,ko:K18334	0.00641916	0.00637095	0.00665216	0.00650194	0.000150225	0.000233006	0.000281215	0.0785728	0.0865794	0.0238648	up_in_O2M_up_in_O2M	ko:K18102,ko:K18334	Bacteria	Heterotrophic Bacteria	Proteobacteria	Alphaproteobacteria	Rhizobiales	fucD	fucD; L-fuconate dehydratase [EC:4.2.1.68]	Fructose and mannose metabolism	Fructose and mannose metabolism	fucD; L-fuconate dehydratase [EC:4.2.1.68]	fucD; L-fuconate dehydratase [EC:4.2.1.68]	0.00648605	K18102
Rhizobiales _ ko:K18431	0.00637613	0.00637095	0.00650405	0.00647837	2.57e-05	0.000127913	0.0001331	0.0991621	0.0694764	0.0910453	up_in_O2M_up_in_O2M	ko:K18431	Bacteria	Heterotrophic Bacteria	Proteobacteria	Alphaproteobacteria	Rhizobiales	legF	legF, ptmB; CMP-N,N'-diacetyllegionaminic acid synthase [EC:2.7.7.82]	Amino sugar and nucleotide sugar metabolism	Amino sugar and nucleotide sugar metabolism	legF, ptmB; CMP-N,N'-diacetyllegionaminic acid synthase [EC:2.7.7.82]	legF, ptmB; CMP-N,N'-diacetyllegionaminic acid synthase [EC:2.7.7.82]	0.00643237	K18431
Rhizobiales _ ko:K18910	0.0190681	0.0191128	0.0199101	0.0189846	0.00092554	0.000842037	0.000797287	0.000397429	0.00511977	0.00435468	up_in_O2M_up_in_O2M	ko:K18910	Bacteria	Heterotrophic Bacteria	Proteobacteria	Alphaproteobacteria	Rhizobiales	dpe	dpe; D-psicose/D-tagatose/L-ribulose 3-epimerase [EC:5.1.3.30 5.1.3.31]	[]	[]	dpe; D-psicose/D-tagatose/L-ribulose 3-epimerase [EC:5.1.3.30 5.1.3.31]	dpe; D-psicose/D-tagatose/L-ribulose 3-epimerase [EC:5.1.3.30 5.1.3.31]	0.0192689	K18910
Rhizobiales _ ko:K22278	0.00638021	0.00637095	0.00654767	0.00629168	0.000255985	0.000167451	0.000176719	0.000360428	0.073513	0.0948789	up_in_O2M_up_in_O2M	ko:K22278	Bacteria	Heterotrophic Bacteria	Proteobacteria	Alphaproteobacteria	Rhizobiales	pgdA	pgdA; peptidoglycan-N-acetylglucosamine deacetylase [EC:3.5.1.104]	[]	[]	pgdA; peptidoglycan-N-acetylglucosamine deacetylase [EC:3.5.1.104]	pgdA; peptidoglycan-N-acetylglucosamine deacetylase [EC:3.5.1.104]	0.00639763	K22278
Rhodobacterales _ ko:K00285	0.12983	0.12944	0.127879	0.132355	-0.00447577	-0.00195113	-0.00156144	0.000322124	0.0342255	0.0480954	down_in_O2M_down_in_O2M	ko:K00285	Bacteria	Heterotrophic Bacteria	Proteobacteria	Alphaproteobacteria	Rhodobacterales	dadA	dadA; D-amino-acid dehydrogenase [EC:1.4.5.1]	Phenylalanine metabolism	Phenylalanine metabolism	dadA; D-amino-acid dehydrogenase [EC:1.4.5.1]	dadA; D-amino-acid dehydrogenase [EC:1.4.5.1]	0.129876	K00285
Rhodobacterales _ ko:K00349	0.0169586	0.0172309	0.0175644	0.0165914	0.000972986	0.000605789	0.000333505	1.83784725771458e-05	0.00401982	0.0760979	up_in_O2M_up_in_O2M	ko:K00349	Bacteria	Heterotrophic Bacteria	Proteobacteria	Alphaproteobacteria	Rhodobacterales	nqrD	nqrD; Na+-transporting NADH:ubiquinone oxidoreductase subunit D [EC:7.2.1.1]	Oxidative phosphorylation	Oxidative phosphorylation	nqrD; Na+-transporting NADH:ubiquinone oxidoreductase subunit D [EC:7.2.1.1]	nqrD; Na+-transporting NADH:ubiquinone oxidoreductase subunit D [EC:7.2.1.1]	0.0170863	K00349
Rhodobacterales _ ko:K00381	0.0298102	0.0302703	0.029364	0.0295861	-0.000222051	-0.000446138	-0.00090626	0.0923038	0.028139	5.49871704728559e-05	down_in_O2M_down_in_O2M	ko:K00381	Bacteria	Heterotrophic Bacteria	Proteobacteria	Alphaproteobacteria	Rhodobacterales	cysI	cysI; sulfite reductase (NADPH) hemoprotein beta-component [EC:1.8.1.2]	Sulfur metabolism	Sulfur metabolism	cysI; sulfite reductase (NADPH) hemoprotein beta-component [EC:1.8.1.2]	cysI; sulfite reductase (NADPH) hemoprotein beta-component [EC:1.8.1.2]	0.0297576	K00381
Rhodobacterales _ ko:K00449	0.0130415	0.0129232	0.0126148	0.0129147	-0.000299893	-0.000426709	-0.000308412	0.0880402	0.0173835	0.0146772	down_in_O2M_down_in_O2M	ko:K00449	Bacteria	Heterotrophic Bacteria	Proteobacteria	Alphaproteobacteria	Rhodobacterales	pcaH	pcaH; protocatechuate 3,4-dioxygenase, beta subunit [EC:1.13.11.3]	Benzoate degradation	Benzoate degradation	pcaH; protocatechuate 3,4-dioxygenase, beta subunit [EC:1.13.11.3]	pcaH; protocatechuate 3,4-dioxygenase, beta subunit [EC:1.13.11.3]	0.0128735	K00449
Rhodobacterales _ ko:K00812	0.0913449	0.0907326	0.0896905	0.0905422	-0.000851689	-0.00165444	-0.00104215	0.0777024	0.00417905	0.0821562	down_in_O2M_down_in_O2M	ko:K00812	Bacteria	Heterotrophic Bacteria	Proteobacteria	Alphaproteobacteria	Rhodobacterales	aspB	aspB, aspartate aminotransferase [EC:2.6.1.1]	Alanine, aspartate and glutamate metabolism	Alanine, aspartate and glutamate metabolism	aspB, aspartate aminotransferase [EC:2.6.1.1]	aspB, aspartate aminotransferase [EC:2.6.1.1]	0.0905776	K00812
Rhodobacterales _ ko:K01040	0.00430804	0.00430773	0.00413817	0.00431124	-0.000173072	-0.000169864	-0.000169555	0.0395605	0.0337357	0.00316318	down_in_O2M_down_in_O2M	ko:K01040	Bacteria	Heterotrophic Bacteria	Proteobacteria	Alphaproteobacteria	Rhodobacterales	gctB	gctB; glutaconate CoA-transferase, subunit B [EC:2.8.3.12]	Butanoate metabolism	Butanoate metabolism	gctB; glutaconate CoA-transferase, subunit B [EC:2.8.3.12]	gctB; glutaconate CoA-transferase, subunit B [EC:2.8.3.12]	0.0042663	K01040
Rhodobacterales _ ko:K01338	1.06489	1.0621	1.08406	1.06992	0.0141427	0.0191744	0.0219638	0.0678568	0.0269254	0.0146772	up_in_O2M_up_in_O2M	ko:K01338	Bacteria	Heterotrophic Bacteria	Proteobacteria	Alphaproteobacteria	Rhodobacterales	lon	lon, ATP-dependent Lon protease [EC:3.4.21.53]	Cell cycle	Cell cycle	lon, ATP-dependent Lon protease [EC:3.4.21.53]	lon, ATP-dependent Lon protease [EC:3.4.21.53]	1.07024	K01338
Rhodobacterales _ ko:K01779	0.0130316	0.0129232	0.0126002	0.0129426	-0.000342418	-0.000431483	-0.000323036	0.0177072	0.00216733	0.00224682	down_in_O2M_down_in_O2M	ko:K01779	Bacteria	Heterotrophic Bacteria	Proteobacteria	Alphaproteobacteria	Rhodobacterales	racD	racD; aspartate racemase [EC:5.1.1.13]	Alanine, aspartate and glutamate metabolism	Alanine, aspartate and glutamate metabolism	racD; aspartate racemase [EC:5.1.1.13]	racD; aspartate racemase [EC:5.1.1.13]	0.0128744	K01779
Rhodobacterales _ ko:K01903,ko:K14067	0.0823627	0.0825899	0.0832991	0.0811185	0.00218055	0.000936368	0.000709145	3.19443946430486e-05	0.0545931	0.0666785	up_in_O2M_up_in_O2M	ko:K01903,ko:K14067	Bacteria	Heterotrophic Bacteria	Proteobacteria	Alphaproteobacteria	Rhodobacterales	sucC	sucC; succinyl-CoA synthetase beta subunit [EC:6.2.1.5]	Citrate cycle (TCA cycle)	Citrate cycle (TCA cycle)	sucC; succinyl-CoA synthetase beta subunit [EC:6.2.1.5]	sucC; succinyl-CoA synthetase beta subunit [EC:6.2.1.5]	0.0823426	K01903
Rhodobacterales _ ko:K02030,ko:K09969,ko:K10039	0.00557872	0.00473648	0.00775575	0.00562519	0.00213055	0.00217703	0.00301927	0.0129718	0.0166799	2.1773047786707e-06	up_in_O2M_up_in_O2M	ko:K02030,ko:K09969,ko:K10039	Bacteria	Heterotrophic Bacteria	Proteobacteria	Alphaproteobacteria	Rhodobacterales	ABC.PA.S ABC.PA.S	ABC.PA.S ABC.PA.S, polar amino acid transport system substrate-binding protein	Transport	Transport	Transport_amino_acid, polar	Amino Acid	0.00592403	K02030
Rhodobacterales _ ko:K02075,ko:K11606,ko:K11709	0.00861412	0.00861546	0.00846949	0.00867923	-0.000209743	-0.000144632	-0.000145966	0.0415741	0.0706588	0.0312055	down_in_O2M_down_in_O2M	ko:K02075,ko:K11606,ko:K11709	Bacteria	Heterotrophic Bacteria	Proteobacteria	Alphaproteobacteria	Rhodobacterales	sitD	sitD; manganese/iron transport system permease protein	Transport	Transport	Transport_iron	Iron	0.00859458	K02075
Rhodobacterales _ ko:K03089	1.39648	1.39395	1.40806	1.38237	0.0256948	0.0115845	0.0141191	0.000922104	0.0536841	0.0161699	up_in_O2M_up_in_O2M	ko:K03089	Bacteria	Heterotrophic Bacteria	Proteobacteria	Alphaproteobacteria	Rhodobacterales	rpoH	rpoH, RNA polymerase sigma-32 factor	[]	[]	rpoH, RNA polymerase sigma-32 factor	rpoH, RNA polymerase sigma-32 factor	1.39522	K03089
Rhodobacterales _ ko:K03561	0.00429253	0.00430773	0.00451055	0.00428224	0.000228308	0.00021802	0.00020282	0.0954105	0.0909402	0.0696532	up_in_O2M_up_in_O2M	ko:K03561	Bacteria	Heterotrophic Bacteria	Proteobacteria	Alphaproteobacteria	Rhodobacterales	exbB	exbB, biopolymer transport protein ExbB	Transport	Transport	Transport_other	Other	0.00434826	K03561
Rhodobacterales _ ko:K03575	0.040118	0.0434328	0.0499468	0.0431565	0.00679027	0.00982878	0.00651401	0.0333376	0.00551924	0.0480462	up_in_O2M_up_in_O2M	ko:K03575	Bacteria	Heterotrophic Bacteria	Proteobacteria	Alphaproteobacteria	Rhodobacterales	mutY	mutY; A/G-specific adenine glycosylase [EC:3.2.2.31]	Base excision repair	Base excision repair	mutY; A/G-specific adenine glycosylase [EC:3.2.2.31]	mutY; A/G-specific adenine glycosylase [EC:3.2.2.31]	0.0441635	K03575
Rhodobacterales _ ko:K03746	0.0426936	0.0430773	0.0419982	0.0425502	-0.000552026	-0.00069537	-0.00107909	0.04595	0.0452044	0.00115112	down_in_O2M_down_in_O2M	ko:K03746	Bacteria	Heterotrophic Bacteria	Proteobacteria	Alphaproteobacteria	Rhodobacterales	hns	hns; DNA-binding protein H-NS	DNA repair	DNA repair	hns; DNA-binding protein H-NS	hns; DNA-binding protein H-NS	0.0425798	K03746
Rhodobacterales _ ko:K03790	0.0431255	0.0430773	0.0424946	0.0429743	-0.000479707	-0.000630924	-0.000582683	0.0718268	0.0117331	0.0150207	down_in_O2M_down_in_O2M	ko:K03790	Bacteria	Heterotrophic Bacteria	Proteobacteria	Alphaproteobacteria	Rhodobacterales	rimJ	rimJ; [ribosomal protein S5]-alanine N-acetyltransferase [EC:2.3.1.267]	[]	[]	rimJ; [ribosomal protein S5]-alanine N-acetyltransferase [EC:2.3.1.267]	rimJ; [ribosomal protein S5]-alanine N-acetyltransferase [EC:2.3.1.267]	0.0429179	K03790
Rhodobacterales _ ko:K04043	1.30987	1.28422	1.34516	1.31997	0.025197	0.0352977	0.0609434	0.0743307	0.0360672	6.07825730748263e-05	up_in_O2M_up_in_O2M	ko:K04043	Bacteria	Heterotrophic Bacteria	Proteobacteria	Alphaproteobacteria	Rhodobacterales	dnaK	dnaK, HSPA9, molecular chaperone DnaK	RNA degradation	RNA degradation	dnaK, HSPA9, molecular chaperone DnaK	dnaK, HSPA9, molecular chaperone DnaK	1.31481	K04043
Rhodobacterales _ ko:K04102	0.017055	0.0172798	0.0168187	0.0171898	-0.000371134	-0.000236331	-0.000461134	0.024192	0.0980471	0.00266223	down_in_O2M_down_in_O2M	ko:K04102	Bacteria	Heterotrophic Bacteria	Proteobacteria	Alphaproteobacteria	Rhodobacterales	pht5	pht5; 4,5-dihydroxyphthalate decarboxylase [EC:4.1.1.55]	[]	[]	pht5; 4,5-dihydroxyphthalate decarboxylase [EC:4.1.1.55]	pht5; 4,5-dihydroxyphthalate decarboxylase [EC:4.1.1.55]	0.0170859	K04102
Rhodobacterales _ ko:K06164	0.0870893	0.0866154	0.0853097	0.0875823	-0.00227263	-0.00177959	-0.00130569	0.000745137	0.024714	0.0250387	down_in_O2M_down_in_O2M	ko:K06164	Bacteria	Heterotrophic Bacteria	Proteobacteria	Alphaproteobacteria	Rhodobacterales	phnI	phnI; alpha-D-ribose 1-methylphosphonate 5-triphosphate synthase subunit PhnI [EC:2.7.8.37]	Phosphonate and phosphinate metabolism	Phosphonate and phosphinate metabolism	phnI; alpha-D-ribose 1-methylphosphonate 5-triphosphate synthase subunit PhnI [EC:2.7.8.37]	phnI; alpha-D-ribose 1-methylphosphonate 5-triphosphate synthase subunit PhnI [EC:2.7.8.37]	0.0866492	K06164
Rhodobacterales _ ko:K08926	0.107339	0.105617	0.115257	0.102502	0.0127544	0.0079174	0.00964014	0.00079669	0.0376967	0.0116717	up_in_O2M_up_in_O2M	ko:K08926	Bacteria	Heterotrophic Bacteria	Proteobacteria	Alphaproteobacteria	Rhodobacterales	pufA	pufA; light-harvesting complex 1 alpha chain	Photosynthesis - antenna proteins	Photosynthesis - antenna proteins	pufA; light-harvesting complex 1 alpha chain	pufA; light-harvesting complex 1 alpha chain	0.107679	K08926
Rhodobacterales _ ko:K09472	0.0298962	0.0302327	0.0305766	0.0301593	0.000417277	0.000680435	0.000343949	0.023188	0.0035151	0.0391948	up_in_O2M_up_in_O2M	ko:K09472	Bacteria	Heterotrophic Bacteria	Proteobacteria	Alphaproteobacteria	Rhodobacterales	puuC	puuC; 4-(gamma-glutamylamino)butanal dehydrogenase [EC:1.2.1.99]	Arginine and proline metabolism	Arginine and proline metabolism	puuC; 4-(gamma-glutamylamino)butanal dehydrogenase [EC:1.2.1.99]	puuC; 4-(gamma-glutamylamino)butanal dehydrogenase [EC:1.2.1.99]	0.0302162	K09472
Rhodobacterales _ ko:K09774	0.017477	0.0172309	0.0168623	0.0171525	-0.000290144	-0.000614645	-0.000368584	0.0361365	0.0162391	0.0174192	down_in_O2M_down_in_O2M	ko:K09774	Bacteria	Heterotrophic Bacteria	Proteobacteria	Alphaproteobacteria	Rhodobacterales	lptA	lptA, lipopolysaccharide export system protein LptA	Transport	Transport	Transport_lipopolysaccharide	Lipopolysaccharide	0.0171807	K09774
Rhodobacterales _ ko:K11189	0.00853089	0.00861546	0.00830581	0.00841783	-0.000112021	-0.000225079	-0.000309647	0.0650769	0.0296633	0.000141988	down_in_O2M_down_in_O2M	ko:K11189	Bacteria	Heterotrophic Bacteria	Proteobacteria	Alphaproteobacteria	Rhodobacterales	no_kegg_path	no_kegg_path	no_kegg_path	no_kegg_path	no_kegg_path	no_kegg_path	0.0084675	K11189
Rhodobacterales _ ko:K12941	0.0296881	0.0301541	0.0292668	0.0298588	-0.000591995	-0.000421255	-0.000887295	0.0106346	0.0590508	0.000124904	down_in_O2M_down_in_O2M	ko:K12941	Bacteria	Heterotrophic Bacteria	Proteobacteria	Alphaproteobacteria	Rhodobacterales	abgB	abgB; aminobenzoyl-glutamate utilization protein B	Peptidases and inhibitors	Peptidases and inhibitors	abgB; aminobenzoyl-glutamate utilization protein B	abgB; aminobenzoyl-glutamate utilization protein B	0.0297419	K12941
Rhodobacterales _ ko:K15583	0.0138269	0.0130012	0.0143608	0.0136051	0.000755708	0.000533841	0.00135962	0.0143401	0.0445447	4.63216951258668e-06	up_in_O2M_up_in_O2M	ko:K15583	Bacteria	Heterotrophic Bacteria	Proteobacteria	Alphaproteobacteria	Rhodobacterales	oppD	oppD; oligopeptide transport system ATP-binding protein	Transport	Transport	Transport_other	Other	0.0136985	K15583
Rhodospirillales _ ko:K00138,ko:K09472,ko:K12254	0.00992038	0.0091862	0.0106294	0.0101734	0.000455975	0.000709007	0.00144319	0.0660643	0.0325738	4.89778322790649e-06	up_in_O2M_up_in_O2M	ko:K00138,ko:K09472,ko:K12254	Bacteria	Heterotrophic Bacteria	Proteobacteria	Alphaproteobacteria	Rhodospirillales	aldB	aldB; aldehyde dehydrogenase [EC:1.2.1.-]	Glycolysis / Gluconeogenesis	Glycolysis / Gluconeogenesis	aldB; aldehyde dehydrogenase [EC:1.2.1.-]	aldB; aldehyde dehydrogenase [EC:1.2.1.-]	0.00997735	K00138
Rhodospirillales _ ko:K00526	0.143321	0.142218	0.148336	0.144404	0.00393153	0.00501503	0.00611787	0.0125263	0.00726142	0.000356058	up_in_O2M_up_in_O2M	ko:K00526	Bacteria	Heterotrophic Bacteria	Proteobacteria	Alphaproteobacteria	Rhodospirillales	E1.17.4.1B	E1.17.4.1B, nrdB, nrdF, ribonucleoside-diphosphate reductase beta chain [EC:1.17.4.1]	Purine metabolism	Purine metabolism	E1.17.4.1B, nrdB, nrdF, ribonucleoside-diphosphate reductase beta chain [EC:1.17.4.1]	E1.17.4.1B, nrdB, nrdF, ribonucleoside-diphosphate reductase beta chain [EC:1.17.4.1]	0.14457	K00526
Rhodospirillales _ ko:K00611,ko:K09065,ko:K13252	0.00909794	0.00906948	0.00933273	0.00918483	0.000147905	0.000234789	0.000263249	0.0582124	0.0434317	0.0135302	up_in_O2M_up_in_O2M	ko:K00611,ko:K09065,ko:K13252	Bacteria	Heterotrophic Bacteria	Proteobacteria	Alphaproteobacteria	Rhodospirillales	OTC	OTC, argF, argI; ornithine carbamoyltransferase [EC:2.1.3.3]	Arginine biosynthesis	Arginine biosynthesis	OTC, argF, argI; ornithine carbamoyltransferase [EC:2.1.3.3]	OTC, argF, argI; ornithine carbamoyltransferase [EC:2.1.3.3]	0.00917125	K00611
Rhodospirillales _ ko:K02027,ko:K10227	0.00775414	0.00706408	0.0104033	0.00742236	0.00298094	0.00264916	0.00333922	0.000502334	0.0274992	0.000141988	up_in_O2M_up_in_O2M	ko:K02027,ko:K10227	Bacteria	Heterotrophic Bacteria	Proteobacteria	Alphaproteobacteria	Rhodospirillales	ABC.MS.S ABC.MS.S	ABC.MS.S ABC.MS.S, multiple sugar transport system substrate-binding protein	Transport	Transport	Transport_sugar	Sugar	0.00816097	K02027
Rhodospirillales _ ko:K02167	0.00592784	0.0060107	0.00620355	0.00578112	0.000422427	0.000275714	0.000192852	8.99414251435828e-05	0.0315344	0.0379214	up_in_O2M_up_in_O2M	ko:K02167	Bacteria	Heterotrophic Bacteria	Proteobacteria	Alphaproteobacteria	Rhodospirillales	betI	betI; TetR/AcrR family transcriptional regulator, transcriptional repressor of bet genes	[]	[]	betI; TetR/AcrR family transcriptional regulator, transcriptional repressor of bet genes	betI; TetR/AcrR family transcriptional regulator, transcriptional repressor of bet genes	0.0059808	K02167
Rhodospirillales _ ko:K02884	0.153452	0.15251	0.154943	0.15385	0.00109305	0.00149019	0.00243263	0.0604342	0.0483299	0.000453275	up_in_O2M_up_in_O2M	ko:K02884	Bacteria	Heterotrophic Bacteria	Proteobacteria	Alphaproteobacteria	Rhodospirillales	RP-L19	RP-L19, MRPL19, rplS, large subunit ribosomal protein L19	Ribosome	Ribosome	RP-L19, MRPL19, rplS, large subunit ribosomal protein L19	RP-L19, MRPL19, rplS, large subunit ribosomal protein L19	0.153689	K02884
Rhodospirillales _ ko:K03316	0.0121929	0.0120491	0.0124396	0.0119968	0.00044284	0.000246652	0.000390484	0.0332687	0.081851	0.0233145	up_in_O2M_up_in_O2M	ko:K03316	Bacteria	Heterotrophic Bacteria	Proteobacteria	Alphaproteobacteria	Rhodospirillales	TC.CPA1	TC.CPA1; monovalent cation:H+ antiporter, CPA1 family	Transport	Transport	Transport_other	Other	0.0121696	K03316
Rhodospirillales _ ko:K03379,ko:K21730	0.0122968	0.0121145	0.0131509	0.0121004	0.00105046	0.000854078	0.00103634	0.00025836	0.0356693	0.000503233	up_in_O2M_up_in_O2M	ko:K03379,ko:K21730	Bacteria	Heterotrophic Bacteria	Proteobacteria	Alphaproteobacteria	Rhodospirillales	chnB	chnB; cyclohexanone monooxygenase [EC:1.14.13.22]	[]	[]	chnB; cyclohexanone monooxygenase [EC:1.14.13.22]	chnB; cyclohexanone monooxygenase [EC:1.14.13.22]	0.0124156	K03379
Rhodospirillales _ ko:K03646	0.0120749	0.0120214	0.01183	0.0121222	-0.000292206	-0.000244859	-0.000191381	0.0185883	0.0311797	0.0409392	down_in_O2M_down_in_O2M	ko:K03646	Bacteria	Heterotrophic Bacteria	Proteobacteria	Alphaproteobacteria	Rhodospirillales	tolA	tolA; colicin import membrane protein	Transport	Transport	Transport_other	Other	0.0120121	K03646
Rhodospirillales _ ko:K04080	0.134985	0.136395	0.133163	0.135806	-0.00264301	-0.00182248	-0.00323233	0.0167983	0.0381137	0.0313186	down_in_O2M_down_in_O2M	ko:K04080	Bacteria	Heterotrophic Bacteria	Proteobacteria	Alphaproteobacteria	Rhodospirillales	ibpA	ibpA, molecular chaperone IbpA	RNA degradation	RNA degradation	ibpA, molecular chaperone IbpA	ibpA, molecular chaperone IbpA	0.135087	K04080
Rhodospirillales _ ko:K11177	0.013258	0.0126686	0.0163412	0.0131769	0.00316422	0.00308319	0.00367258	0.00332172	0.0186167	4.88909424205357e-05	up_in_O2M_up_in_O2M	ko:K11177	Bacteria	Heterotrophic Bacteria	Proteobacteria	Alphaproteobacteria	Rhodospirillales	yagR	yagR; xanthine dehydrogenase YagR molybdenum-binding subunit [EC:1.17.1.4]	Purine metabolism	Purine metabolism	yagR; xanthine dehydrogenase YagR molybdenum-binding subunit [EC:1.17.1.4]	yagR; xanthine dehydrogenase YagR molybdenum-binding subunit [EC:1.17.1.4]	0.0138612	K11177
Rhodospirillales _ ko:K13778	0.011841	0.0120214	0.0124273	0.0120512	0.000376118	0.000586354	0.000405925	0.073534	0.02825	0.0868519	up_in_O2M_up_in_O2M	ko:K13778	Bacteria	Heterotrophic Bacteria	Proteobacteria	Alphaproteobacteria	Rhodospirillales	atuC	atuC; geranyl-CoA carboxylase beta subunit [EC:6.4.1.5]	[]	[]	atuC; geranyl-CoA carboxylase beta subunit [EC:6.4.1.5]	atuC; geranyl-CoA carboxylase beta subunit [EC:6.4.1.5]	0.0120852	K13778
Rhodospirillales _ ko:K21833	0.00301032	0.00305091	0.00320405	0.00303271	0.000171343	0.000193729	0.000153137	0.0298094	0.0572187	0.0437475	up_in_O2M_up_in_O2M	ko:K21833	Bacteria	Heterotrophic Bacteria	Proteobacteria	Alphaproteobacteria	Rhodospirillales	dgcA	dgcA; dimethylglycine catabolism A	[]	[]	dgcA; dimethylglycine catabolism A	dgcA; dimethylglycine catabolism A	0.0030745	K21833
SAR11 clade _ ko:K00278	0.013167	0.0132131	0.0133699	0.0131816	0.000188279	0.000202864	0.000156762	0.0358793	0.0290001	0.0305691	up_in_O2M_up_in_O2M	ko:K00278	Bacteria	Heterotrophic Bacteria	Proteobacteria	Alphaproteobacteria	SAR11 clade	nadB	nadB, L-aspartate oxidase [EC:1.4.3.16]	Alanine, aspartate and glutamate metabolism	Alanine, aspartate and glutamate metabolism	nadB, L-aspartate oxidase [EC:1.4.3.16]	nadB, L-aspartate oxidase [EC:1.4.3.16]	0.0132329	K00278
SAR11 clade _ ko:K00604,ko:K10011	0.00161613	0.00164797	0.0016542	0.00161823	3.6e-05	3.81e-05	6.23e-06	0.0158274	0.0494122	0.077305	up_in_O2M_up_in_O2M	ko:K00604,ko:K10011	Bacteria	Heterotrophic Bacteria	Proteobacteria	Alphaproteobacteria	SAR11 clade	MTFMT	MTFMT; methionyl-tRNA formyltransferase [EC:2.1.2.9]	Aminoacyl-tRNA biosynthesis	Aminoacyl-tRNA biosynthesis	MTFMT; methionyl-tRNA formyltransferase [EC:2.1.2.9]	MTFMT; methionyl-tRNA formyltransferase [EC:2.1.2.9]	0.00163413	K00604
SAR11 clade _ ko:K00643	0.0214658	0.0165806	0.0243668	0.0210057	0.00336114	0.002901	0.00778628	0.0458747	0.0973677	6.58058405668489e-06	up_in_O2M_up_in_O2M	ko:K00643	Bacteria	Heterotrophic Bacteria	Proteobacteria	Alphaproteobacteria	SAR11 clade	E2.3.1.37	E2.3.1.37, ALAS; 5-aminolevulinate synthase [EC:2.3.1.37]	Glycine, serine and threonine metabolism	Glycine, serine and threonine metabolism	E2.3.1.37, ALAS; 5-aminolevulinate synthase [EC:2.3.1.37]	E2.3.1.37, ALAS; 5-aminolevulinate synthase [EC:2.3.1.37]	0.0208547	K00643
SAR11 clade _ ko:K00748	0.0231914	0.0231468	0.0234515	0.0231147	0.000336749	0.000260097	0.000304709	0.0368525	0.0962301	0.0736808	up_in_O2M_up_in_O2M	ko:K00748	Bacteria	Heterotrophic Bacteria	Proteobacteria	Alphaproteobacteria	SAR11 clade	lpxB	lpxB, lipid-A-disaccharide synthase [EC:2.4.1.182]	Lipopolysaccharide biosynthesis	Lipopolysaccharide biosynthesis	lpxB, lipid-A-disaccharide synthase [EC:2.4.1.182]	lpxB, lipid-A-disaccharide synthase [EC:2.4.1.182]	0.0232261	K00748
SAR11 clade _ ko:K00764	0.315877	0.315938	0.317287	0.316187	0.0010992	0.00140965	0.0013485	0.0726432	0.0998227	0.0866729	up_in_O2M_up_in_O2M	ko:K00764	Bacteria	Heterotrophic Bacteria	Proteobacteria	Alphaproteobacteria	SAR11 clade	purF	purF, PPAT, amidophosphoribosyltransferase [EC:2.4.2.14]	Purine metabolism	Purine metabolism	purF, PPAT, amidophosphoribosyltransferase [EC:2.4.2.14]	purF, PPAT, amidophosphoribosyltransferase [EC:2.4.2.14]	0.316322	K00764
SAR11 clade _ ko:K01649	0.559767	0.560731	0.556218	0.562431	-0.00621279	-0.00354833	-0.00451229	0.0106469	0.0971352	0.0476006	down_in_O2M_down_in_O2M	ko:K01649	Bacteria	Heterotrophic Bacteria	Proteobacteria	Alphaproteobacteria	SAR11 clade	leuA	leuA, IMS, 2-isopropylmalate synthase [EC:2.3.3.13]	2-Oxocarboxylic acid metabolism	2-Oxocarboxylic acid metabolism	leuA, IMS, 2-isopropylmalate synthase [EC:2.3.3.13]	leuA, IMS, 2-isopropylmalate synthase [EC:2.3.3.13]	0.559787	K01649
SAR11 clade _ ko:K01666	0.00161613	0.00164797	0.00166503	0.00160781	5.72e-05	4.89e-05	1.71e-05	0.00294336	0.0638002	0.084286	up_in_O2M_up_in_O2M	ko:K01666	Bacteria	Heterotrophic Bacteria	Proteobacteria	Alphaproteobacteria	SAR11 clade	mhpE	mhpE; 4-hydroxy 2-oxovalerate aldolase [EC:4.1.3.39]	Phenylalanine metabolism	Phenylalanine metabolism	mhpE; 4-hydroxy 2-oxovalerate aldolase [EC:4.1.3.39]	mhpE; 4-hydroxy 2-oxovalerate aldolase [EC:4.1.3.39]	0.00163424	K01666
SAR11 clade _ ko:K02113	0.142124	0.141923	0.143264	0.142141	0.00112311	0.00114011	0.00134117	0.0161301	0.0448551	0.0193524	up_in_O2M_up_in_O2M	ko:K02113	Bacteria	Heterotrophic Bacteria	Proteobacteria	Alphaproteobacteria	SAR11 clade	ATPF1D	ATPF1D, atpH, F-type H+-transporting ATPase subunit delta	Oxidative phosphorylation	Oxidative phosphorylation	ATPF1D, atpH, F-type H+-transporting ATPase subunit delta	ATPF1D, atpH, F-type H+-transporting ATPase subunit delta	0.142363	K02113
SAR11 clade _ ko:K02967	0.19365	0.193046	0.196014	0.193997	0.00201643	0.00236374	0.00296771	0.0294238	0.0238161	0.00182274	up_in_O2M_up_in_O2M	ko:K02967	Bacteria	Heterotrophic Bacteria	Proteobacteria	Alphaproteobacteria	SAR11 clade	RP-S2	RP-S2, MRPS2, rpsB, small subunit ribosomal protein S2	Ribosome	Ribosome	RP-S2, MRPS2, rpsB, small subunit ribosomal protein S2	RP-S2, MRPS2, rpsB, small subunit ribosomal protein S2	0.194177	K02967
SAR11 clade _ ko:K03116,ko:K03117	0.0473549	0.0466662	0.0489099	0.0478624	0.00104755	0.00155507	0.00224369	0.0596858	0.0894926	0.000943133	up_in_O2M_up_in_O2M	ko:K03116,ko:K03117	Bacteria	Heterotrophic Bacteria	Proteobacteria	Alphaproteobacteria	SAR11 clade	tatA	tatA; sec-independent protein translocase protein TatA	Protein export	Protein export	tatA; sec-independent protein translocase protein TatA	tatA; sec-independent protein translocase protein TatA	0.0476984	K03116
SAR11 clade _ ko:K03639	0.00334519	0.00329594	0.00343266	0.00329573	0.000136922	8.75e-05	0.000136717	0.00792431	0.0565416	0.0206013	up_in_O2M_up_in_O2M	ko:K03639	Bacteria	Heterotrophic Bacteria	Proteobacteria	Alphaproteobacteria	SAR11 clade	moaA	moaA, CNX2; GTP 3,8-cyclase [EC:4.1.99.22]	Folate biosynthesis	Folate biosynthesis	moaA, CNX2; GTP 3,8-cyclase [EC:4.1.99.22]	moaA, CNX2; GTP 3,8-cyclase [EC:4.1.99.22]	0.00334238	K03639
SAR11 clade _ ko:K04517	0.00161613	0.00164797	0.00164984	0.00161632	3.35e-05	3.37e-05	1.87e-06	0.013858	0.0567863	0.077305	up_in_O2M_up_in_O2M	ko:K04517	Bacteria	Heterotrophic Bacteria	Proteobacteria	Alphaproteobacteria	SAR11 clade	tyrA2	tyrA2; prephenate dehydrogenase [EC:1.3.1.12]	Phenylalanine, tyrosine and tryptophan biosynthesis	Phenylalanine, tyrosine and tryptophan biosynthesis	tyrA2; prephenate dehydrogenase [EC:1.3.1.12]	tyrA2; prephenate dehydrogenase [EC:1.3.1.12]	0.00163257	K04517
SAR11 clade _ ko:K07447	0.0397024	0.0395513	0.0400966	0.0396879	0.000408684	0.000394148	0.000545296	0.0393863	0.0720744	0.00255758	up_in_O2M_up_in_O2M	ko:K07447	Bacteria	Heterotrophic Bacteria	Proteobacteria	Alphaproteobacteria	SAR11 clade	ruvX	ruvX, putative holliday junction resolvase [EC:3.1.-.-]	[]	[]	ruvX, putative holliday junction resolvase [EC:3.1.-.-]	ruvX, putative holliday junction resolvase [EC:3.1.-.-]	0.0397595	K07447
SAR11 clade _ ko:K07516	0.00161613	0.00164797	0.00165627	0.00163141	2.49e-05	4.01e-05	8.3e-06	0.012957	0.060797	0.077305	up_in_O2M_up_in_O2M	ko:K07516	Bacteria	Heterotrophic Bacteria	Proteobacteria	Alphaproteobacteria	SAR11 clade	fadN	fadN, 3-hydroxyacyl-CoA dehydrogenase [EC:1.1.1.35]	Fatty acid degradation	Fatty acid degradation	fadN, 3-hydroxyacyl-CoA dehydrogenase [EC:1.1.1.35]	fadN, 3-hydroxyacyl-CoA dehydrogenase [EC:1.1.1.35]	0.00163795	K07516
SAR11 clade _ ko:K12452	0.0428632	0.0430024	0.0432699	0.0429618	0.000308058	0.000406697	0.000267487	0.0802914	0.0989633	0.0627253	up_in_O2M_up_in_O2M	ko:K12452	Bacteria	Heterotrophic Bacteria	Proteobacteria	Alphaproteobacteria	SAR11 clade	ascC	ascC, ddhC, rfbH; CDP-4-dehydro-6-deoxyglucose reductase, E1 [EC:1.17.1.1]	Amino sugar and nucleotide sugar metabolism	Amino sugar and nucleotide sugar metabolism	ascC, ddhC, rfbH; CDP-4-dehydro-6-deoxyglucose reductase, E1 [EC:1.17.1.1]	ascC, ddhC, rfbH; CDP-4-dehydro-6-deoxyglucose reductase, E1 [EC:1.17.1.1]	0.0430243	K12452
SAR11 clade _ ko:K13735	0.0529373	0.05301	0.0539307	0.0527055	0.00122515	0.000993337	0.000920711	9.19968571828496e-05	0.00297805	0.00229958	up_in_O2M_up_in_O2M	ko:K13735	Bacteria	Heterotrophic Bacteria	Proteobacteria	Alphaproteobacteria	SAR11 clade	yeeJ	yeeJ; adhesin/invasin	[]	[]	yeeJ; adhesin/invasin	yeeJ; adhesin/invasin	0.0531459	K13735
SAR11 clade _ ko:K22082	0.126587	0.126699	0.125099	0.127662	-0.0025622	-0.0014881	-0.00160005	0.00779115	0.0742411	0.078697	down_in_O2M_down_in_O2M	ko:K22082	Bacteria	Heterotrophic Bacteria	Proteobacteria	Alphaproteobacteria	SAR11 clade	mgsB	mgsB; methylamine---glutamate N-methyltransferase subunit B [EC:2.1.1.21]	Methane metabolism	Methane metabolism	mgsB; methylamine---glutamate N-methyltransferase subunit B [EC:2.1.1.21]	mgsB; methylamine---glutamate N-methyltransferase subunit B [EC:2.1.1.21]	0.126512	K22082
SAR116 _ ko:K01999	2.01332	1.9469	2.0593	1.98857	0.0707367	0.0459832	0.112406	0.00214476	0.0536841	2.55422068044914e-05	up_in_O2M_up_in_O2M	ko:K01999	Bacteria	Heterotrophic Bacteria	Proteobacteria	Alphaproteobacteria	SAR116	livK	livK, branched-chain amino acid transport system substrate-binding protein	Transport	Transport	Transport_amino_acid, branched	Amino Acid	2.00202	K01999
SAR116 _ ko:K02035	0.515855	0.527018	0.538895	0.506315	0.0325795	0.0230401	0.0118772	7.219895363425e-05	0.0101156	0.0973363	up_in_O2M_up_in_O2M	ko:K02035	Bacteria	Heterotrophic Bacteria	Proteobacteria	Alphaproteobacteria	SAR116	ABC.PE.S	ABC.PE.S, peptide/nickel transport system substrate-binding protein	Transport	Transport	Transport_other_metal	Other Metal	0.522021	K02035
SAR116 _ ko:K04079	0.861286	0.866128	0.887145	0.858411	0.0287336	0.0258591	0.0210167	0.00819689	0.0205052	0.022068	up_in_O2M_up_in_O2M	ko:K04079	Bacteria	Heterotrophic Bacteria	Proteobacteria	Alphaproteobacteria	SAR116	HSP90A	HSP90A, htpG, molecular chaperone HtpG	RNA degradation	RNA degradation	HSP90A, htpG, molecular chaperone HtpG	HSP90A, htpG, molecular chaperone HtpG	0.868243	K04079
SAR116 _ ko:K10232	0.0813464	0.0663027	0.0967438	0.0726686	0.0240752	0.0153974	0.0304411	0.000431483	0.0494122	2.49575318361659e-07	up_in_O2M_up_in_O2M	ko:K10232	Bacteria	Heterotrophic Bacteria	Proteobacteria	Alphaproteobacteria	SAR116	aglE	aglE, ggtB; alpha-glucoside transport system substrate-binding protein	Transport	Transport	Transport_hyrolase	Sugar	0.0792654	K10232
SAR116 _ ko:K17285	0.0250309	0.0253865	0.0259239	0.0246192	0.00130471	0.000893034	0.000537364	0.000660139	0.00919355	0.0391948	up_in_O2M_up_in_O2M	ko:K17285	Bacteria	Heterotrophic Bacteria	Proteobacteria	Alphaproteobacteria	SAR116	SELENBP1	SELENBP1; methanethiol oxidase [EC:1.8.3.4]	Sulfur metabolism	Sulfur metabolism	SELENBP1; methanethiol oxidase [EC:1.8.3.4]	SELENBP1; methanethiol oxidase [EC:1.8.3.4]	0.0252401	K17285
SAR92 _ ko:K02407	1.82367	1.81548	1.91656	1.81257	0.103996	0.0928897	0.101086	0.00133831	0.03336	0.0104434	up_in_O2M_up_in_O2M	ko:K02407	Bacteria	Heterotrophic Bacteria	Proteobacteria	Gammaproteobacteria	SAR92	fliD	fliD; flagellar hook-associated protein 2	Flagellar assembly	Flagellar assembly	fliD; flagellar hook-associated protein 2	fliD; flagellar hook-associated protein 2	1.84207	K02407
SAR92 _ ko:K04079	0.356154	0.372963	0.382619	0.368289	0.0143296	0.0264656	0.0096558	0.0147685	0.000930972	0.0726512	up_in_O2M_up_in_O2M	ko:K04079	Bacteria	Heterotrophic Bacteria	Proteobacteria	Gammaproteobacteria	SAR92	HSP90A	HSP90A, htpG, molecular chaperone HtpG	RNA degradation	RNA degradation	HSP90A, htpG, molecular chaperone HtpG	HSP90A, htpG, molecular chaperone HtpG	0.370006	K04079
Cryptophyta _ ko:K00737	0.971805	1	1.03921	1.01262	0.026584	0.0674011	0.0392057	0.0705402	0.0199138	0.065501	up_in_O2M_up_in_O2M	ko:K00737	Eukaryota	Eukaryota	Hacrobia	Cryptophyta	Cryptophyta	MGAT3	MGAT3; beta-1,4-mannosyl-glycoprotein beta-1,4-N-acetylglucosaminyltransferase [EC:2.4.1.144]	N-Glycan biosynthesis	N-Glycan biosynthesis	MGAT3; beta-1,4-mannosyl-glycoprotein beta-1,4-N-acetylglucosaminyltransferase [EC:2.4.1.144]	MGAT3; beta-1,4-mannosyl-glycoprotein beta-1,4-N-acetylglucosaminyltransferase [EC:2.4.1.144]	1.00591	K00737
Diatoms _ ko:K00075,ko:K01921	0.495435	0.495389	0.484408	0.495126	-0.0107173	-0.0110267	-0.010981	0.0279525	0.0177128	0.0204145	down_in_O2M_down_in_O2M	ko:K00075,ko:K01921	Eukaryota	Eukaryota	Stramenopiles	Stramenopiles_X	Diatoms	murB	murB; UDP-N-acetylmuramate dehydrogenase [EC:1.3.1.98]	Amino sugar and nucleotide sugar metabolism	Amino sugar and nucleotide sugar metabolism	murB; UDP-N-acetylmuramate dehydrogenase [EC:1.3.1.98]	murB; UDP-N-acetylmuramate dehydrogenase [EC:1.3.1.98]	0.49259	K00075
Diatoms _ ko:K00234	0.744021	0.747119	0.728026	0.748914	-0.0208883	-0.0159954	-0.0190935	0.0438005	0.034009	0.0373503	down_in_O2M_down_in_O2M	ko:K00234	Eukaryota	Eukaryota	Stramenopiles	Stramenopiles_X	Diatoms	SDHA	SDHA; succinate dehydrogenase (ubiquinone) flavoprotein subunit [EC:1.3.5.1]	Citrate cycle (TCA cycle)	Citrate cycle (TCA cycle)	SDHA; succinate dehydrogenase (ubiquinone) flavoprotein subunit [EC:1.3.5.1]	SDHA; succinate dehydrogenase (ubiquinone) flavoprotein subunit [EC:1.3.5.1]	0.74202	K00234
Diatoms _ ko:K00236	0.247	0.247695	0.2416	0.247123	-0.00552267	-0.0053999	-0.00609481	0.0905907	0.0968949	0.0506728	down_in_O2M_down_in_O2M	ko:K00236	Eukaryota	Eukaryota	Stramenopiles	Stramenopiles_X	Diatoms	SDHC	SDHC; succinate dehydrogenase (ubiquinone) cytochrome b560 subunit	Citrate cycle (TCA cycle)	Citrate cycle (TCA cycle)	SDHC; succinate dehydrogenase (ubiquinone) cytochrome b560 subunit	SDHC; succinate dehydrogenase (ubiquinone) cytochrome b560 subunit	0.245854	K00236
Diatoms _ ko:K00248	1.06224	0.872163	1.15045	1.0602	0.0902453	0.0882067	0.278285	0.0829964	0.0798555	8.69306742114486e-06	up_in_O2M_up_in_O2M	ko:K00248	Eukaryota	Eukaryota	Stramenopiles	Stramenopiles_X	Diatoms	ACADS	ACADS, bcd; butyryl-CoA dehydrogenase [EC:1.3.8.1]	Fatty acid degradation	Fatty acid degradation	ACADS, bcd; butyryl-CoA dehydrogenase [EC:1.3.8.1]	ACADS, bcd; butyryl-CoA dehydrogenase [EC:1.3.8.1]	1.03626	K00248
Diatoms _ ko:K00297	1.00511	0.998397	0.982117	1.00618	-0.0240581	-0.022992	-0.0162795	0.0384341	0.0771457	0.0794984	down_in_O2M_down_in_O2M	ko:K00297	Eukaryota	Eukaryota	Stramenopiles	Stramenopiles_X	Diatoms	metF	metF, MTHFR; methylenetetrahydrofolate reductase (NADPH) [EC:1.5.1.20]	One carbon pool by folate	One carbon pool by folate	metF, MTHFR; methylenetetrahydrofolate reductase (NADPH) [EC:1.5.1.20]	metF, MTHFR; methylenetetrahydrofolate reductase (NADPH) [EC:1.5.1.20]	0.99795	K00297
Diatoms _ ko:K00330	3.23381	3.24029	3.18414	3.30462	-0.120472	-0.0496706	-0.0561477	0.000249272	0.0785904	0.0956518	down_in_O2M_down_in_O2M	ko:K00330	Eukaryota	Eukaryota	Stramenopiles	Stramenopiles_X	Diatoms	nuoA	nuoA, NADH-quinone oxidoreductase subunit A [EC:7.1.1.2]	Oxidative phosphorylation	Oxidative phosphorylation	nuoA, NADH-quinone oxidoreductase subunit A [EC:7.1.1.2]	nuoA, NADH-quinone oxidoreductase subunit A [EC:7.1.1.2]	3.24072	K00330
Diatoms _ ko:K00334	0.253087	0.247695	0.243376	0.251474	-0.00809758	-0.00971064	-0.00431829	0.0554692	0.0688176	0.0845038	down_in_O2M_down_in_O2M	ko:K00334	Eukaryota	Eukaryota	Stramenopiles	Stramenopiles_X	Diatoms	nuoE	nuoE; NADH-quinone oxidoreductase subunit E [EC:7.1.1.2]	Oxidative phosphorylation	Oxidative phosphorylation	nuoE; NADH-quinone oxidoreductase subunit E [EC:7.1.1.2]	nuoE; NADH-quinone oxidoreductase subunit E [EC:7.1.1.2]	0.248908	K00334
Diatoms _ ko:K00382,ko:K17583	0.36742	0.371542	0.361453	0.367043	-0.0055906	-0.00596697	-0.0100892	0.0677052	0.0724515	0.0036049	down_in_O2M_down_in_O2M	ko:K00382,ko:K17583	Eukaryota	Eukaryota	Stramenopiles	Stramenopiles_X	Diatoms	DLD	DLD; dihydrolipoamide dehydrogenase [EC:1.8.1.4]	Glycolysis / Gluconeogenesis	Glycolysis / Gluconeogenesis	DLD; dihydrolipoamide dehydrogenase [EC:1.8.1.4]	DLD; dihydrolipoamide dehydrogenase [EC:1.8.1.4]	0.366864	K00382
Diatoms _ ko:K00568,ko:K00591	0.124964	0.129558	0.121096	0.127049	-0.00595233	-0.0038674	-0.00846173	0.0264599	0.0933608	0.0237537	down_in_O2M_down_in_O2M	ko:K00568,ko:K00591	Eukaryota	Eukaryota	Stramenopiles	Stramenopiles_X	Diatoms	ubiG	ubiG; 2-polyprenyl-6-hydroxyphenyl methylase / 3-demethylubiquinone-9 3-methyltransferase [EC:2.1.1.222 2.1.1.64]	Ubiquinone and other terpenoid-quinone biosynthesis	Ubiquinone and other terpenoid-quinone biosynthesis	ubiG; 2-polyprenyl-6-hydroxyphenyl methylase / 3-demethylubiquinone-9 3-methyltransferase [EC:2.1.1.222 2.1.1.64]	ubiG; 2-polyprenyl-6-hydroxyphenyl methylase / 3-demethylubiquinone-9 3-methyltransferase [EC:2.1.1.222 2.1.1.64]	0.125667	K00568
Diatoms _ ko:K00569	0.246006	0.247695	0.240306	0.247694	-0.00738788	-0.00569966	-0.00738858	0.093451	0.0950913	0.00607408	down_in_O2M_down_in_O2M	ko:K00569	Eukaryota	Eukaryota	Stramenopiles	Stramenopiles_X	Diatoms	TPMT	TPMT; thiopurine S-methyltransferase [EC:2.1.1.67]	[]	[]	TPMT; thiopurine S-methyltransferase [EC:2.1.1.67]	TPMT; thiopurine S-methyltransferase [EC:2.1.1.67]	0.245425	K00569
Diatoms _ ko:K00749,ko:K01702,ko:K01703	0.125938	0.123847	0.120791	0.127482	-0.0066915	-0.00514686	-0.00305659	0.0241166	0.0636044	0.0481944	down_in_O2M_down_in_O2M	ko:K00749,ko:K01702,ko:K01703	Eukaryota	Eukaryota	Stramenopiles	Stramenopiles_X	Diatoms	LEU1	LEU1; 3-isopropylmalate dehydratase [EC:4.2.1.33]	2-Oxocarboxylic acid metabolism	2-Oxocarboxylic acid metabolism	LEU1; 3-isopropylmalate dehydratase [EC:4.2.1.33]	LEU1; 3-isopropylmalate dehydratase [EC:4.2.1.33]	0.124514	K00749
Diatoms _ ko:K00774,ko:K05868,ko:K21770	0.240214	0.256325	0.263904	0.240487	0.0234171	0.0236899	0.00757924	0.0359161	0.0372119	0.0629965	up_in_O2M_up_in_O2M	ko:K00774,ko:K05868,ko:K21770	Eukaryota	Eukaryota	Stramenopiles	Stramenopiles_X	Diatoms	G2/mitotic-specific cyclin-B1 [K05868]	CCNB1; G2/mitotic-specific cyclin-B1	Cell cycle	Cell cycle	CCNB1; G2/mitotic-specific cyclin-B1	CCNB1; G2/mitotic-specific cyclin-B1	0.250233	K00774
Diatoms _ ko:K00939,ko:K01939	0.129156	0.123847	0.120884	0.124764	-0.0038791	-0.00827175	-0.00296288	0.067789	0.0502877	0.0710738	down_in_O2M_down_in_O2M	ko:K00939,ko:K01939	Eukaryota	Eukaryota	Stramenopiles	Stramenopiles_X	Diatoms	adk	adk, AK, adenylate kinase [EC:2.7.4.3]	Purine metabolism	Purine metabolism	adk, AK, adenylate kinase [EC:2.7.4.3]	adk, AK, adenylate kinase [EC:2.7.4.3]	0.124663	K00939
Diatoms _ ko:K00939,ko:K02183,ko:K11423,ko:K13800	0.123259	0.123847	0.119815	0.122334	-0.00251966	-0.00344398	-0.00403259	0.0571438	0.0496159	0.00370024	down_in_O2M_down_in_O2M	ko:K00939,ko:K02183,ko:K11423,ko:K13800	Eukaryota	Eukaryota	Stramenopiles	Stramenopiles_X	Diatoms	adk	adk, AK, adenylate kinase [EC:2.7.4.3]	Purine metabolism	Purine metabolism	adk, AK, adenylate kinase [EC:2.7.4.3]	adk, AK, adenylate kinase [EC:2.7.4.3]	0.122314	K00939
Diatoms _ ko:K01008	0.128501	0.123847	0.120787	0.130004	-0.00921739	-0.0077137	-0.00306041	0.00263962	0.0159513	0.0321255	down_in_O2M_down_in_O2M	ko:K01008	Eukaryota	Eukaryota	Stramenopiles	Stramenopiles_X	Diatoms	selD	selD, SEPHS, selenide, water dikinase [EC:2.7.9.3]	Cysteine and methionine metabolism	Cysteine and methionine metabolism	selD, SEPHS, selenide, water dikinase [EC:2.7.9.3]	selD, SEPHS, selenide, water dikinase [EC:2.7.9.3]	0.125785	K01008
Diatoms _ ko:K01159	0.2492	0.247695	0.241612	0.257213	-0.0156012	-0.00758837	-0.00608302	0.0002344	0.0769615	0.0888075	down_in_O2M_down_in_O2M	ko:K01159	Eukaryota	Eukaryota	Stramenopiles	Stramenopiles_X	Diatoms	ruvC	ruvC; crossover junction endodeoxyribonuclease RuvC [EC:3.1.21.10]	Homologous recombination	Homologous recombination	ruvC; crossover junction endodeoxyribonuclease RuvC [EC:3.1.21.10]	ruvC; crossover junction endodeoxyribonuclease RuvC [EC:3.1.21.10]	0.24893	K01159
Diatoms _ ko:K01254	0.244031	0.247695	0.240779	0.243814	-0.00303488	-0.00325189	-0.00691586	0.0908953	0.0811236	0.00108559	down_in_O2M_down_in_O2M	ko:K01254	Eukaryota	Eukaryota	Stramenopiles	Stramenopiles_X	Diatoms	LTA4H	LTA4H; leukotriene-A4 hydrolase [EC:3.3.2.6]	[]	[]	LTA4H; leukotriene-A4 hydrolase [EC:3.3.2.6]	LTA4H; leukotriene-A4 hydrolase [EC:3.3.2.6]	0.244079	K01254
Diatoms _ ko:K01259,ko:K15505,ko:K15711	0.24821	0.247695	0.242356	0.247528	-0.00517209	-0.00585451	-0.00533904	0.0723042	0.0939992	0.081026	down_in_O2M_down_in_O2M	ko:K01259,ko:K15505,ko:K15711	Eukaryota	Eukaryota	Stramenopiles	Stramenopiles_X	Diatoms	pip	pip; proline iminopeptidase [EC:3.4.11.5]	Arginine and proline metabolism	Arginine and proline metabolism	pip; proline iminopeptidase [EC:3.4.11.5]	pip; proline iminopeptidase [EC:3.4.11.5]	0.246447	K01259
Diatoms _ ko:K01262,ko:K01930	0.994988	1.00341	0.968312	0.992409	-0.0240967	-0.0266765	-0.0350934	0.0150022	0.0223477	0.00194599	down_in_O2M_down_in_O2M	ko:K01262,ko:K01930	Eukaryota	Eukaryota	Stramenopiles	Stramenopiles_X	Diatoms	pepP	pepP, Xaa-Pro aminopeptidase [EC:3.4.11.9]	Peptidases and inhibitors	Peptidases and inhibitors	pepP, Xaa-Pro aminopeptidase [EC:3.4.11.9]	pepP, Xaa-Pro aminopeptidase [EC:3.4.11.9]	0.989779	K01262
Diatoms _ ko:K01406	0.248079	0.247695	0.319334	0.244982	0.0743525	0.0712558	0.0716397	0.000154978	0.00409923	0.00367077	up_in_O2M_up_in_O2M	ko:K01406	Eukaryota	Eukaryota	Stramenopiles	Stramenopiles_X	Diatoms	prtC	prtC; serralysin [EC:3.4.24.40]	[]	[]	prtC; serralysin [EC:3.4.24.40]	prtC; serralysin [EC:3.4.24.40]	0.265022	K01406
Diatoms _ ko:K01496,ko:K11755	0.251843	0.247695	0.241529	0.252279	-0.0107504	-0.0103137	-0.00616556	0.00396483	0.00495312	0.0216965	down_in_O2M_down_in_O2M	ko:K01496,ko:K11755	Eukaryota	Eukaryota	Stramenopiles	Stramenopiles_X	Diatoms	hisI	hisI; phosphoribosyl-AMP cyclohydrolase [EC:3.5.4.19]	Histidine metabolism	Histidine metabolism	hisI; phosphoribosyl-AMP cyclohydrolase [EC:3.5.4.19]	hisI; phosphoribosyl-AMP cyclohydrolase [EC:3.5.4.19]	0.248337	K01496
Diatoms _ ko:K01711	1.11656	1.11739	1.09436	1.11308	-0.018717	-0.0221979	-0.0230255	0.0219391	0.0465535	0.00960101	down_in_O2M_down_in_O2M	ko:K01711	Eukaryota	Eukaryota	Stramenopiles	Stramenopiles_X	Diatoms	gmd	gmd, GMDS, GDPmannose 4,6-dehydratase [EC:4.2.1.47]	Fructose and mannose metabolism	Fructose and mannose metabolism	gmd, GMDS, GDPmannose 4,6-dehydratase [EC:4.2.1.47]	gmd, GMDS, GDPmannose 4,6-dehydratase [EC:4.2.1.47]	1.11035	K01711
Diatoms _ ko:K01872	1.49747	1.49712	1.46981	1.51	-0.0401854	-0.0276622	-0.0273068	0.00317446	0.0575714	0.0719444	down_in_O2M_down_in_O2M	ko:K01872	Eukaryota	Eukaryota	Stramenopiles	Stramenopiles_X	Diatoms	AARS	AARS, alaS, alanyl-tRNA synthetase [EC:6.1.1.7]	Aminoacyl-tRNA biosynthesis	Aminoacyl-tRNA biosynthesis	AARS, alaS, alanyl-tRNA synthetase [EC:6.1.1.7]	AARS, alaS, alanyl-tRNA synthetase [EC:6.1.1.7]	1.4936	K01872
Diatoms _ ko:K01920	0.125194	0.123847	0.121529	0.126143	-0.00461345	-0.00366468	-0.00231807	0.0602683	0.0976489	0.0730141	down_in_O2M_down_in_O2M	ko:K01920	Eukaryota	Eukaryota	Stramenopiles	Stramenopiles_X	Diatoms	gshB	gshB, glutathione synthase [EC:6.3.2.3]	Glutathione metabolism	Glutathione metabolism	gshB, glutathione synthase [EC:6.3.2.3]	gshB, glutathione synthase [EC:6.3.2.3]	0.124178	K01920
Diatoms _ ko:K01937	1.12279	1.11786	1.09914	1.1269	-0.0277641	-0.023655	-0.0187208	0.0114961	0.056375	0.0416212	down_in_O2M_down_in_O2M	ko:K01937	Eukaryota	Eukaryota	Stramenopiles	Stramenopiles_X	Diatoms	pyrG	pyrG, CTPS, CTP synthase [EC:6.3.4.2]	Pyrimidine metabolism	Pyrimidine metabolism	pyrG, CTPS, CTP synthase [EC:6.3.4.2]	pyrG, CTPS, CTP synthase [EC:6.3.4.2]	1.11667	K01937
Diatoms _ ko:K01997,ko:K11956	0.124601	0.123847	0.12024	0.126273	-0.00603301	-0.00436087	-0.00360745	0.0262367	0.0776179	0.0522733	down_in_O2M_down_in_O2M	ko:K01997,ko:K11956	Eukaryota	Eukaryota	Stramenopiles	Stramenopiles_X	Diatoms	livH	livH; branched-chain amino acid transport system permease protein livH; branched-chain amino acid transport system permease protein	Transport	Transport	Transport_amino_acid, branched	Amino Acid	0.12374	K01997
Diatoms _ ko:K02043	0.125826	0.123847	0.121443	0.127213	-0.00577069	-0.00438288	-0.00240461	0.0931822	0.058092	0.0695397	down_in_O2M_down_in_O2M	ko:K02043	Eukaryota	Eukaryota	Stramenopiles	Stramenopiles_X	Diatoms	phnF	phnF; GntR family transcriptional regulator, phosphonate transport system regulatory protein	Transport	Transport	Transport_phosphorous	Phosphourous	0.124582	K02043
Diatoms _ ko:K02049	0.127357	0.123847	0.120264	0.128396	-0.0081319	-0.00709303	-0.00358346	0.00147007	0.00147807	0.0167325	down_in_O2M_down_in_O2M	ko:K02049	Eukaryota	Eukaryota	Stramenopiles	Stramenopiles_X	Diatoms	ABC.SN.A	ABC.SN.A, NitT/TauT family transport system ATP-binding protein	Transport	Transport	Transport_nitrogen	Nitrogen	0.124966	K02049
Diatoms _ ko:K02052	0.370788	0.371542	0.363311	0.372648	-0.00933637	-0.00747621	-0.00823051	0.0334726	0.0768619	0.0589748	down_in_O2M_down_in_O2M	ko:K02052	Eukaryota	Eukaryota	Stramenopiles	Stramenopiles_X	Diatoms	ABC.SP.A	ABC.SP.A; putative spermidine/putrescine transport system ATP-binding protein	Transport	Transport	Transport_polyamines	Polyamine	0.369572	K02052
Diatoms _ ko:K02066	0.247491	0.247695	0.240947	0.248345	-0.00739849	-0.00654439	-0.00674807	0.00763181	0.0226693	0.0183831	down_in_O2M_down_in_O2M	ko:K02066	Eukaryota	Eukaryota	Stramenopiles	Stramenopiles_X	Diatoms	mlaE	mlaE, linK, phospholipid/cholesterol/gamma-HCH transport system permease protein	Transport	Transport	Transport_phospholipid	Phospholipid	0.246119	K02066
Diatoms _ ko:K02137	0.369505	0.371542	0.360918	0.369592	-0.00867429	-0.00858729	-0.0106239	0.0516375	0.0655625	0.00491404	down_in_O2M_down_in_O2M	ko:K02137	Eukaryota	Eukaryota	Stramenopiles	Stramenopiles_X	Diatoms	ATPeF0O	ATPeF0O; F-type H+-transporting ATPase subunit O	Oxidative phosphorylation	Oxidative phosphorylation	ATPeF0O; F-type H+-transporting ATPase subunit O	ATPeF0O; F-type H+-transporting ATPase subunit O	0.367889	K02137
Diatoms _ ko:K02146	0.492684	0.495389	0.481972	0.492482	-0.0105109	-0.010712	-0.0134177	0.0344997	0.0488923	0.0120174	down_in_O2M_down_in_O2M	ko:K02146	Eukaryota	Eukaryota	Stramenopiles	Stramenopiles_X	Diatoms	ATPeV0D	ATPeV0D; V-type H+-transporting ATPase subunit d	Oxidative phosphorylation	Oxidative phosphorylation	ATPeV0D; V-type H+-transporting ATPase subunit d	ATPeV0D; V-type H+-transporting ATPase subunit d	0.490632	K02146
Diatoms _ ko:K02553	0.250927	0.247695	0.240447	0.250868	-0.0104211	-0.0104804	-0.0072479	0.00343855	0.00480502	0.0115014	down_in_O2M_down_in_O2M	ko:K02553	Eukaryota	Eukaryota	Stramenopiles	Stramenopiles_X	Diatoms	rraA	rraA, menG; regulator of ribonuclease activity A	[]	[]	rraA, menG; regulator of ribonuclease activity A	rraA, menG; regulator of ribonuclease activity A	0.247484	K02553
Diatoms _ ko:K02599	1.18567	1.06845	1.34065	1.18039	0.160261	0.154986	0.272204	0.0102576	0.0256543	8.88537502352707e-05	up_in_O2M_up_in_O2M	ko:K02599	Eukaryota	Eukaryota	Stramenopiles	Stramenopiles_X	Diatoms	NOTCH1	NOTCH1; Notch 1	[]	[]	NOTCH1; Notch 1	NOTCH1; Notch 1	1.19379	K02599
Diatoms _ ko:K02716	1.3702	1.36743	1.34172	1.36978	-0.0280521	-0.0284785	-0.0257083	0.0154631	0.0420687	0.066333	down_in_O2M_down_in_O2M	ko:K02716	Eukaryota	Eukaryota	Stramenopiles	Stramenopiles_X	Diatoms	psbO	psbO, photosystem II oxygen-evolving enhancer protein 1	Photosynthesis	Photosynthesis	psbO, photosystem II oxygen-evolving enhancer protein 1	psbO, photosystem II oxygen-evolving enhancer protein 1	1.36228	K02716
Diatoms _ ko:K02724	1.00319	1.03298	0.980959	1.00127	-0.0203153	-0.0222303	-0.0520256	0.05218	0.0415597	4.34423042256035e-05	down_in_O2M_down_in_O2M	ko:K02724	Eukaryota	Eukaryota	Stramenopiles	Stramenopiles_X	Diatoms	psbZ	psbZ, photosystem II PsbZ protein	Photosynthesis	Photosynthesis	psbZ, photosystem II PsbZ protein	psbZ, photosystem II PsbZ protein	1.0046	K02724
Diatoms _ ko:K02863,ko:K02935	0.505226	0.505055	0.491408	0.505689	-0.0142809	-0.0138182	-0.0136471	0.0732759	0.0802087	0.0733355	down_in_O2M_down_in_O2M	ko:K02863,ko:K02935	Eukaryota	Eukaryota	Stramenopiles	Stramenopiles_X	Diatoms	RP-L1 RP-L1	RP-L1 RP-L1, MRPL1, rplA, large subunit ribosomal protein L1	Ribosome	Ribosome	RP-L1 RP-L1, MRPL1, rplA, large subunit ribosomal protein L1	RP-L1 RP-L1, MRPL1, rplA, large subunit ribosomal protein L1	0.501844	K02863
Diatoms _ ko:K02890	1.25431	1.23847	1.21877	1.26575	-0.0469737	-0.0355327	-0.0196997	0.00113446	0.0347967	0.0995178	down_in_O2M_down_in_O2M	ko:K02890	Eukaryota	Eukaryota	Stramenopiles	Stramenopiles_X	Diatoms	RP-L22	RP-L22, MRPL22, rplV; large subunit ribosomal protein L22	Ribosome	Ribosome	RP-L22, MRPL22, rplV; large subunit ribosomal protein L22	RP-L22, MRPL22, rplV; large subunit ribosomal protein L22	1.24433	K02890
Diatoms _ ko:K03119	0.743926	0.743084	0.726431	0.746427	-0.0199962	-0.017495	-0.0166532	0.0349808	0.0846972	0.0611417	down_in_O2M_down_in_O2M	ko:K03119	Eukaryota	Eukaryota	Stramenopiles	Stramenopiles_X	Diatoms	tauD	tauD; taurine dioxygenase [EC:1.14.11.17]	Sulfur metabolism	Sulfur metabolism	tauD; taurine dioxygenase [EC:1.14.11.17]	tauD; taurine dioxygenase [EC:1.14.11.17]	0.739967	K03119
Diatoms _ ko:K03183	0.122551	0.123847	0.13008	0.123255	0.00682505	0.00752864	0.00623251	0.0267294	0.0449678	0.0899535	up_in_O2M_up_in_O2M	ko:K03183	Eukaryota	Eukaryota	Stramenopiles	Stramenopiles_X	Diatoms	ubiE	ubiE, demethylmenaquinone methyltransferase / 2-methoxy-6-polyprenyl-1,4-benzoquinol methylase [EC:2.1.1.163 2.1.1.201]	Ubiquinone and other terpenoid-quinone biosynthesis	Ubiquinone and other terpenoid-quinone biosynthesis	ubiE, demethylmenaquinone methyltransferase / 2-methoxy-6-polyprenyl-1,4-benzoquinol methylase [EC:2.1.1.163 2.1.1.201]	ubiE, demethylmenaquinone methyltransferase / 2-methoxy-6-polyprenyl-1,4-benzoquinol methylase [EC:2.1.1.163 2.1.1.201]	0.124933	K03183
Diatoms _ ko:K03262	0.246403	0.247695	0.240788	0.248932	-0.00814376	-0.00561464	-0.00690634	0.0280979	0.0669882	0.0168409	down_in_O2M_down_in_O2M	ko:K03262	Eukaryota	Eukaryota	Stramenopiles	Stramenopiles_X	Diatoms	EIF5	EIF5; translation initiation factor 5	Translation	[]	EIF5; translation initiation factor 5	EIF5; translation initiation factor 5	0.245954	K03262
Diatoms _ ko:K03310	0.504578	0.497609	0.486128	0.505066	-0.0189373	-0.0184492	-0.0114801	0.00134328	0.00184725	0.0155795	down_in_O2M_down_in_O2M	ko:K03310	Eukaryota	Eukaryota	Stramenopiles	Stramenopiles_X	Diatoms	TC.AGCS	TC.AGCS; alanine or glycine:cation symporter, AGCS family	Transport	Transport	Transport_other	Other	0.498345	K03310
Diatoms _ ko:K03768	0.374833	0.374264	0.36431	0.384299	-0.0199887	-0.0105235	-0.00995424	0.00315522	0.0890402	0.0798537	down_in_O2M_down_in_O2M	ko:K03768	Eukaryota	Eukaryota	Stramenopiles	Stramenopiles_X	Diatoms	PPIB	PPIB, ppiB; peptidyl-prolyl cis-trans isomerase B (cyclophilin B) [EC:5.2.1.8]	[]	[]	PPIB, ppiB; peptidyl-prolyl cis-trans isomerase B (cyclophilin B) [EC:5.2.1.8]	PPIB, ppiB; peptidyl-prolyl cis-trans isomerase B (cyclophilin B) [EC:5.2.1.8]	0.374426	K03768
Diatoms _ ko:K03832	1.63396	1.6589	1.60682	1.63227	-0.0254566	-0.0271472	-0.05208	0.0961037	0.073513	0.00672975	down_in_O2M_down_in_O2M	ko:K03832	Eukaryota	Eukaryota	Stramenopiles	Stramenopiles_X	Diatoms	tonB	tonB, periplasmic protein TonB	Transport	Transport	Transport_other	Other	1.63299	K03832
Diatoms _ ko:K03940	2.10043	2.14355	2.07187	2.14377	-0.0718966	-0.0285592	-0.071673	0.0013803	0.0933608	0.0249416	down_in_O2M_down_in_O2M	ko:K03940	Eukaryota	Eukaryota	Stramenopiles	Stramenopiles_X	Diatoms	NDUFS7	NDUFS7; NADH dehydrogenase (ubiquinone) Fe-S protein 7 [EC:7.1.1.2]	Oxidative phosphorylation	Oxidative phosphorylation	NDUFS7; NADH dehydrogenase (ubiquinone) Fe-S protein 7 [EC:7.1.1.2]	NDUFS7; NADH dehydrogenase (ubiquinone) Fe-S protein 7 [EC:7.1.1.2]	2.1149	K03940
Diatoms _ ko:K03979	0.496253	0.495389	0.486722	0.50075	-0.0140282	-0.00953113	-0.00866707	0.0102428	0.0593796	0.0811434	down_in_O2M_down_in_O2M	ko:K03979	Eukaryota	Eukaryota	Stramenopiles	Stramenopiles_X	Diatoms	obgE	obgE, cgtA, GTPase [EC:3.6.5.-]	[]	[]	obgE, cgtA, GTPase [EC:3.6.5.-]	obgE, cgtA, GTPase [EC:3.6.5.-]	0.494779	K03979
Diatoms _ ko:K04554	0.124454	0.123847	0.119815	0.124979	-0.00516467	-0.00463946	-0.00403259	0.0222032	0.0122623	0.013078	down_in_O2M_down_in_O2M	ko:K04554	Eukaryota	Eukaryota	Stramenopiles	Stramenopiles_X	Diatoms	UBE2J2	UBE2J2; ubiquitin-conjugating enzyme E2 J2 [EC:2.3.2.23]	Protein processing in endoplasmic reticulum	Protein processing in endoplasmic reticulum	UBE2J2; ubiquitin-conjugating enzyme E2 J2 [EC:2.3.2.23]	UBE2J2; ubiquitin-conjugating enzyme E2 J2 [EC:2.3.2.23]	0.123274	K04554
Diatoms _ ko:K05643	0.613951	0.62677	0.602951	0.617475	-0.0145235	-0.0110001	-0.0238188	0.028232	0.0933608	0.000798248	down_in_O2M_down_in_O2M	ko:K05643	Eukaryota	Eukaryota	Stramenopiles	Stramenopiles_X	Diatoms	ABCA3	ABCA3; ATP-binding cassette, subfamily A (ABC1), member 3	Transport	Transport	Transport_ABCT	ABC-Transporter	0.615287	K05643
Diatoms _ ko:K05996	0.92289	0.877154	1.08265	0.90572	0.176926	0.159756	0.205492	0.00111747	0.0197027	7.18053629207368e-07	up_in_O2M_up_in_O2M	ko:K05996	Eukaryota	Eukaryota	Stramenopiles	Stramenopiles_X	Diatoms	cpt; carboxypeptidase T [K05996]	cpt; carboxypeptidase T [EC:3.4.17.18]	Peptidases and inhibitors	Peptidases and inhibitors	cpt; carboxypeptidase T [EC:3.4.17.18]	cpt; carboxypeptidase T [EC:3.4.17.18]	0.947102	K05996
Diatoms _ ko:K06100	0.252696	0.247695	0.243525	0.247698	-0.00417225	-0.00917033	-0.00416936	0.0615727	0.00881182	0.0490935	down_in_O2M_down_in_O2M	ko:K06100	Eukaryota	Eukaryota	Stramenopiles	Stramenopiles_X	Diatoms	SYMPK	SYMPK; symplekin	NA	NA	SYMPK; symplekin	SYMPK; symplekin	0.247903	K06100
Diatoms _ ko:K06207	0.374462	0.375961	0.365983	0.373974	-0.00799081	-0.008479	-0.00997746	0.0524297	0.0969371	0.0363596	down_in_O2M_down_in_O2M	ko:K06207	Eukaryota	Eukaryota	Stramenopiles	Stramenopiles_X	Diatoms	typA	typA, bipA, GTP-binding protein	[]	[]	typA, bipA, GTP-binding protein	typA, bipA, GTP-binding protein	0.372595	K06207
Diatoms _ ko:K06224,ko:K11988,ko:K11989,ko:K11990	0.496823	0.497819	0.485031	0.498281	-0.0132496	-0.0117913	-0.0127881	0.00334999	0.0400216	0.00441066	down_in_O2M_down_in_O2M	ko:K06224,ko:K11988,ko:K11989,ko:K11990	Eukaryota	Eukaryota	Stramenopiles	Stramenopiles_X	Diatoms	SHH	SHH; sonic hedgehog	[]	[]	SHH; sonic hedgehog	SHH; sonic hedgehog	0.494489	K06224
Diatoms _ ko:K06674	0.369101	0.372677	0.361914	0.372013	-0.0100991	-0.00718666	-0.0107628	0.0223602	0.0871699	0.0069012	down_in_O2M_down_in_O2M	ko:K06674	Eukaryota	Eukaryota	Stramenopiles	Stramenopiles_X	Diatoms	SMC2	SMC2; structural maintenance of chromosome 2	Cell cycle	Cell cycle	SMC2; structural maintenance of chromosome 2	SMC2; structural maintenance of chromosome 2	0.368926	K06674
Diatoms _ ko:K06889	0.525995	0.496771	0.88559	0.498497	0.387093	0.359594	0.388818	2.30207167655006e-05	0.0461172	2.51243922480341e-05	up_in_O2M_up_in_O2M	ko:K06889	Eukaryota	Eukaryota	Stramenopiles	Stramenopiles_X	Diatoms	uncharacterized protein	uncharacterized protein	[]	[]	uncharacterized protein	uncharacterized protein	0.601713	K06889
Diatoms _ ko:K07003	0.252373	0.247695	0.263001	0.246459	0.0165413	0.0106278	0.0153061	0.000213464	0.0522953	0.0013124	up_in_O2M_up_in_O2M	ko:K07003	Eukaryota	Eukaryota	Stramenopiles	Stramenopiles_X	Diatoms	uncharacterized protein [K07003]	K07003; uncharacterized protein	[]	[]	K07003; uncharacterized protein	K07003; uncharacterized protein	0.252382	K07003
Diatoms _ ko:K07025	0.495719	0.495389	0.486184	0.501102	-0.0149177	-0.00953508	-0.00920491	0.015798	0.058018	0.0455579	down_in_O2M_down_in_O2M	ko:K07025	Eukaryota	Eukaryota	Stramenopiles	Stramenopiles_X	Diatoms	K07025	K07025; putative hydrolase of the HAD superfamily	[]	[]	K07025; putative hydrolase of the HAD superfamily	K07025; putative hydrolase of the HAD superfamily	0.494599	K07025
Diatoms _ ko:K07238	0.881606	0.866931	0.853071	0.882358	-0.0292871	-0.0285359	-0.0138607	0.002289	0.00147807	0.0894684	down_in_O2M_down_in_O2M	ko:K07238	Eukaryota	Eukaryota	Stramenopiles	Stramenopiles_X	Diatoms	TC.ZIP	TC.ZIP; zinc transporter, ZIP family	Transport	Transport	Transport_other_metal	Other Metal	0.870991	K07238
Diatoms _ ko:K07742	0.128214	0.123847	0.121036	0.130953	-0.0099163	-0.00717756	-0.00281092	0.00205819	0.00162702	0.0583369	down_in_O2M_down_in_O2M	ko:K07742	Eukaryota	Eukaryota	Stramenopiles	Stramenopiles_X	Diatoms	ylxR	ylxR; uncharacterized protein	[]	[]	ylxR; uncharacterized protein	ylxR; uncharacterized protein	0.126013	K07742
Diatoms _ ko:K10365	0.125606	0.128717	0.121674	0.127449	-0.00577474	-0.00393145	-0.00704277	0.0761105	0.0811545	0.0762535	down_in_O2M_down_in_O2M	ko:K10365	Eukaryota	Eukaryota	Stramenopiles	Stramenopiles_X	Diatoms	CAPZB	CAPZB; capping protein (actin filament) muscle Z-line, beta	Endocytosis	Endocytosis	CAPZB; capping protein (actin filament) muscle Z-line, beta	CAPZB; capping protein (actin filament) muscle Z-line, beta	0.125862	K10365
Diatoms _ ko:K10609	0.246768	0.247695	0.240788	0.252736	-0.0119478	-0.00597939	-0.00690634	0.0102646	0.0362471	0.0161161	down_in_O2M_down_in_O2M	ko:K10609	Eukaryota	Eukaryota	Stramenopiles	Stramenopiles_X	Diatoms	CUL4	CUL4; cullin 4	DNA repair	DNA repair	CUL4; cullin 4	CUL4; cullin 4	0.246997	K10609
Diatoms _ ko:K10747	0.246529	0.252194	0.24018	0.245339	-0.00515822	-0.00634871	-0.0120137	0.0634026	0.0528455	0.000803109	down_in_O2M_down_in_O2M	ko:K10747	Eukaryota	Eukaryota	Stramenopiles	Stramenopiles_X	Diatoms	LIG1	LIG1; DNA ligase 1 [EC:6.5.1.1 6.5.1.6 6.5.1.7]	DNA replication	DNA replication	LIG1; DNA ligase 1 [EC:6.5.1.1 6.5.1.6 6.5.1.7]	LIG1; DNA ligase 1 [EC:6.5.1.1 6.5.1.6 6.5.1.7]	0.24606	K10747
Diatoms _ ko:K11294	0.497078	0.501139	0.482197	0.490412	-0.00821563	-0.0148816	-0.018942	0.0756374	0.0386668	0.00200342	down_in_O2M_down_in_O2M	ko:K11294	Eukaryota	Eukaryota	Stramenopiles	Stramenopiles_X	Diatoms	NCL	NCL; nucleolin	Ribosome	Ribosome	NCL; nucleolin	NCL; nucleolin	0.492706	K11294
Diatoms _ ko:K12376	0.376208	0.375909	0.363104	0.372609	-0.00950565	-0.0131045	-0.0128057	0.0490858	0.0429478	0.0613212	down_in_O2M_down_in_O2M	ko:K12376	Eukaryota	Eukaryota	Stramenopiles	Stramenopiles_X	Diatoms	ARSK	ARSK; arylsulfatase K [EC:3.1.6.-]	Sulfur metabolism	Sulfur metabolism	ARSK; arylsulfatase K [EC:3.1.6.-]	ARSK; arylsulfatase K [EC:3.1.6.-]	0.371958	K12376
Diatoms _ ko:K12618,ko:K12619	0.125363	0.123847	0.119815	0.130586	-0.0107713	-0.0055478	-0.00403259	0.000165541	0.038728	0.0111839	down_in_O2M_down_in_O2M	ko:K12618,ko:K12619	Eukaryota	Eukaryota	Stramenopiles	Stramenopiles_X	Diatoms	XRN1	XRN1; 5'-3' exoribonuclease 1 [EC:3.1.13.-]	RNA degradation	RNA degradation	XRN1; 5'-3' exoribonuclease 1 [EC:3.1.13.-]	XRN1; 5'-3' exoribonuclease 1 [EC:3.1.13.-]	0.124903	K12618
Diatoms _ ko:K13276	0.146738	0.123847	0.165607	0.144666	0.0209406	0.0188689	0.0417598	0.00756997	0.0227313	6.92417688737779e-07	up_in_O2M_up_in_O2M	ko:K13276	Eukaryota	Eukaryota	Stramenopiles	Stramenopiles_X	Diatoms	bpr; bacillopeptidase F	bpr; bacillopeptidase F [EC:3.4.21.-]	Peptidases and inhibitors	Peptidases and inhibitors	bpr; bacillopeptidase F [EC:3.4.21.-]	bpr; bacillopeptidase F [EC:3.4.21.-]	0.145215	K13276
Diatoms _ ko:K13876	0.127287	0.123847	0.120672	0.128699	-0.00802681	-0.00661491	-0.00317541	0.000246462	0.00974838	0.0422504	down_in_O2M_down_in_O2M	ko:K13876	Eukaryota	Eukaryota	Stramenopiles	Stramenopiles_X	Diatoms	araD	araD; 2-keto-3-deoxy-L-arabinonate dehydratase [EC:4.2.1.43]	Ascorbate and aldarate metabolism	Ascorbate and aldarate metabolism	araD; 2-keto-3-deoxy-L-arabinonate dehydratase [EC:4.2.1.43]	araD; 2-keto-3-deoxy-L-arabinonate dehydratase [EC:4.2.1.43]	0.125126	K13876
Diatoms _ ko:K14683	2.63346	2.65444	2.58515	2.64677	-0.0616235	-0.048313	-0.0692886	0.0263151	0.0559602	0.00789978	down_in_O2M_down_in_O2M	ko:K14683	Eukaryota	Eukaryota	Stramenopiles	Stramenopiles_X	Diatoms	SLC34A	SLC34A; solute carrier family 34 (sodium-dependent phosphate cotransporter)	Transport	Transport	Transport_mitochondrial_carrier	Phosphourous	2.62996	K14683
Diatoms _ ko:K15178	0.125855	0.123847	0.121486	0.131337	-0.00985121	-0.00436936	-0.00236163	0.000284241	0.0320236	0.0633339	down_in_O2M_down_in_O2M	ko:K15178	Eukaryota	Eukaryota	Stramenopiles	Stramenopiles_X	Diatoms	RTF1	RTF1; RNA polymerase-associated protein RTF1	Transcription	Transcription	RTF1; RNA polymerase-associated protein RTF1	RTF1; RNA polymerase-associated protein RTF1	0.125631	K15178
Diatoms _ ko:K15255	0.245991	0.247695	0.240092	0.246409	-0.00631671	-0.00589909	-0.00760276	0.00959499	0.05175	0.00601634	down_in_O2M_down_in_O2M	ko:K15255	Eukaryota	Eukaryota	Stramenopiles	Stramenopiles_X	Diatoms	PIF1	PIF1; ATP-dependent DNA helicase PIF1 [EC:5.6.2.3]	DNA replication	DNA replication	PIF1; ATP-dependent DNA helicase PIF1 [EC:5.6.2.3]	PIF1; ATP-dependent DNA helicase PIF1 [EC:5.6.2.3]	0.245047	K15255
Diatoms _ ko:K15746	0.12887	0.123847	0.120965	0.129264	-0.00829887	-0.00790511	-0.00288201	0.00559283	0.00439033	0.0260925	down_in_O2M_down_in_O2M	ko:K15746	Eukaryota	Eukaryota	Stramenopiles	Stramenopiles_X	Diatoms	crtZ	crtZ; beta-carotene 3-hydroxylase [EC:1.14.15.24]	Carotenoid biosynthesis	Carotenoid biosynthesis	crtZ; beta-carotene 3-hydroxylase [EC:1.14.15.24]	crtZ; beta-carotene 3-hydroxylase [EC:1.14.15.24]	0.125737	K15746
Diatoms _ ko:K17865	0.250551	0.247695	0.241586	0.252985	-0.0113988	-0.00896492	-0.00610818	0.00199454	0.062326	0.0668559	down_in_O2M_down_in_O2M	ko:K17865	Eukaryota	Eukaryota	Stramenopiles	Stramenopiles_X	Diatoms	croR	croR; 3-hydroxybutyryl-CoA dehydratase [EC:4.2.1.55]	Butanoate metabolism	Butanoate metabolism	croR; 3-hydroxybutyryl-CoA dehydratase [EC:4.2.1.55]	croR; 3-hydroxybutyryl-CoA dehydratase [EC:4.2.1.55]	0.248204	K17865
Diatoms _ ko:K18059	0.496076	0.495389	0.483709	0.493473	-0.00976346	-0.0123671	-0.0116801	0.0879829	0.0792682	0.0324046	down_in_O2M_down_in_O2M	ko:K18059	Eukaryota	Eukaryota	Stramenopiles	Stramenopiles_X	Diatoms	SULTR4	SULTR4; sulfate transporter 4	Transport	Transport	Transport_sulfur	Other	0.492162	K18059
Diatoms _ ko:K19031	0.618057	0.619237	0.606736	0.619734	-0.0129987	-0.0113209	-0.0125009	0.0541023	0.0604483	0.0352824	down_in_O2M_down_in_O2M	ko:K19031	Eukaryota	Eukaryota	Stramenopiles	Stramenopiles_X	Diatoms	CEMIP	CEMIP; cell migration-inducing and hyaluronan-binding protein [EC:3.2.1.35]	[]	[]	CEMIP; cell migration-inducing and hyaluronan-binding protein [EC:3.2.1.35]	CEMIP; cell migration-inducing and hyaluronan-binding protein [EC:3.2.1.35]	0.615941	K19031
Diatoms _ ko:K19467	0.126592	0.123847	0.120843	0.125243	-0.00439964	-0.00574867	-0.00300435	0.0745127	0.0497264	0.0241708	down_in_O2M_down_in_O2M	ko:K19467	Eukaryota	Eukaryota	Stramenopiles	Stramenopiles_X	Diatoms	MATN	MATN; matrilin	Cytoskeleton	Cytoskeleton	MATN; matrilin	MATN; matrilin	0.124131	K19467
Diatoms _ ko:K20777	0.126607	0.123847	0.120484	0.128725	-0.00824065	-0.00612268	-0.00336298	0.00212372	0.0629625	0.0451317	down_in_O2M_down_in_O2M	ko:K20777	Eukaryota	Eukaryota	Stramenopiles	Stramenopiles_X	Diatoms	EXD2	EXD2; exonuclease 3'-5' domain-containing protein 2 [EC:3.1.11.1]	DNA repair	DNA repair	EXD2; exonuclease 3'-5' domain-containing protein 2 [EC:3.1.11.1]	EXD2; exonuclease 3'-5' domain-containing protein 2 [EC:3.1.11.1]	0.124916	K20777
Diatoms _ ko:K21421	0.62448	0.624787	0.612731	0.62326	-0.0105296	-0.0117496	-0.0120569	0.0470116	0.0568282	0.083688	down_in_O2M_down_in_O2M	ko:K21421	Eukaryota	Eukaryota	Stramenopiles	Stramenopiles_X	Diatoms	NOX2	NOX2; NADPH oxidase 2 [EC:1.-.-.-]	Phagosome	Phagosome	NOX2; NADPH oxidase 2 [EC:1.-.-.-]	NOX2; NADPH oxidase 2 [EC:1.-.-.-]	0.621315	K21421
Diatoms _ ko:K21636	0.832713	0.685912	1.08773	0.886876	0.200859	0.255022	0.401823	0.0222614	0.0181497	3.06626351317625e-06	up_in_O2M_up_in_O2M	ko:K21636	Eukaryota	Eukaryota	Stramenopiles	Stramenopiles_X	Diatoms	nrdD	nrdD; ribonucleoside-triphosphate reductase (formate) [EC:1.1.98.6]	Nucleotide metabolism	Nucleotide metabolism	nrdD; ribonucleoside-triphosphate reductase (formate) [EC:1.1.98.6]	nrdD; ribonucleoside-triphosphate reductase (formate) [EC:1.1.98.6]	0.873309	K21636
Diatoms _ ko:K21734,ko:K21737	0.123536	0.123847	0.120601	0.124269	-0.0036678	-0.00293456	-0.00324593	0.0963707	0.0655625	0.040444	down_in_O2M_down_in_O2M	ko:K21734,ko:K21737	Eukaryota	Eukaryota	Stramenopiles	Stramenopiles_X	Diatoms	SLD	SLD; sphingolipid 8-(E/Z)-desaturase [EC:1.14.19.29]	Sphingolipid metabolism	Sphingolipid metabolism	SLD; sphingolipid 8-(E/Z)-desaturase [EC:1.14.19.29]	SLD; sphingolipid 8-(E/Z)-desaturase [EC:1.14.19.29]	0.123063	K21734
Haptophyta _ ko:K00008	0.0926054	0.0948556	0.0891226	0.0918068	-0.00268421	-0.00348282	-0.00573299	0.0942975	0.0563631	0.0131463	down_in_O2M_down_in_O2M	ko:K00008	Eukaryota	Eukaryota	Hacrobia	Haptophyta	Haptophyta	SORD	SORD, gutB; L-iditol 2-dehydrogenase [EC:1.1.1.14]	Pentose and glucuronate interconversions	Pentose and glucuronate interconversions	SORD, gutB; L-iditol 2-dehydrogenase [EC:1.1.1.14]	SORD, gutB; L-iditol 2-dehydrogenase [EC:1.1.1.14]	0.0920976	K00008
Haptophyta _ ko:K00091	2.0238	2	2.08747	2.04131	0.0461592	0.063668	0.0874697	0.0843659	0.0191419	0.00555726	up_in_O2M_up_in_O2M	ko:K00091	Eukaryota	Eukaryota	Hacrobia	Haptophyta	Haptophyta	E1.1.1.219	E1.1.1.219, dihydroflavonol-4-reductase [EC:1.1.1.219]	[]	[]	E1.1.1.219, dihydroflavonol-4-reductase [EC:1.1.1.219]	E1.1.1.219, dihydroflavonol-4-reductase [EC:1.1.1.219]	2.03815	K00091
Haptophyta _ ko:K00366	1.72007	1.72343	1.70419	1.73999	-0.0358009	-0.01588	-0.0192388	0.0212455	0.0754843	0.037196	down_in_O2M_down_in_O2M	ko:K00366	Eukaryota	Eukaryota	Hacrobia	Haptophyta	Haptophyta	nirA	nirA; ferredoxin-nitrite reductase [EC:1.7.7.1]	Nitrogen metabolism	Nitrogen metabolism	nirA; ferredoxin-nitrite reductase [EC:1.7.7.1]	nirA; ferredoxin-nitrite reductase [EC:1.7.7.1]	1.72192	K00366
Haptophyta _ ko:K00432,ko:K11643,ko:K17586	0.0924187	0.0907066	0.0891226	0.0915806	-0.00245796	-0.00329613	-0.00158405	0.0124188	0.029714	0.0221899	down_in_O2M_down_in_O2M	ko:K00432,ko:K11643,ko:K17586	Eukaryota	Eukaryota	Hacrobia	Haptophyta	Haptophyta	gpx	gpx; glutathione peroxidase [EC:1.11.1.9]	Glutathione metabolism	Glutathione metabolism	gpx; glutathione peroxidase [EC:1.11.1.9]	gpx; glutathione peroxidase [EC:1.11.1.9]	0.0909571	K00432
Haptophyta _ ko:K00911	0.181468	0.181413	0.178245	0.181766	-0.00352048	-0.00322232	-0.0031681	0.0394121	0.0178382	0.0145184	down_in_O2M_down_in_O2M	ko:K00911	Eukaryota	Eukaryota	Hacrobia	Haptophyta	Haptophyta	ITPK	ITPK; 1D-myo-inositol-triphosphate 3-kinase [EC:2.7.1.127]	Inositol phosphate metabolism	Inositol phosphate metabolism	ITPK; 1D-myo-inositol-triphosphate 3-kinase [EC:2.7.1.127]	ITPK; 1D-myo-inositol-triphosphate 3-kinase [EC:2.7.1.127]	0.180723	K00911
Haptophyta _ ko:K00972,ko:K12447	0.826598	0.820237	0.81076	0.831383	-0.0206235	-0.0158378	-0.00947668	0.00191749	0.00767271	0.0730292	down_in_O2M_down_in_O2M	ko:K00972,ko:K12447	Eukaryota	Eukaryota	Hacrobia	Haptophyta	Haptophyta	UAP1	UAP1; UDP-N-acetylglucosamine/UDP-N-acetylgalactosamine diphosphorylase [EC:2.7.7.23 2.7.7.83]	Amino sugar and nucleotide sugar metabolism	Amino sugar and nucleotide sugar metabolism	UAP1; UDP-N-acetylglucosamine/UDP-N-acetylgalactosamine diphosphorylase [EC:2.7.7.23 2.7.7.83]	UAP1; UDP-N-acetylglucosamine/UDP-N-acetylgalactosamine diphosphorylase [EC:2.7.7.23 2.7.7.83]	0.822244	K00972
Haptophyta _ ko:K01092,ko:K18649	0.093951	0.0907066	0.0891226	0.0915264	-0.00240383	-0.00482842	-0.00158405	0.0603981	0.0328368	0.0200471	down_in_O2M_down_in_O2M	ko:K01092,ko:K18649	Eukaryota	Eukaryota	Hacrobia	Haptophyta	Haptophyta	E3.1.3.25	E3.1.3.25, IMPA, suhB; myo-inositol-1(or 4)-monophosphatase [EC:3.1.3.25]	Inositol phosphate metabolism	Inositol phosphate metabolism	E3.1.3.25, IMPA, suhB; myo-inositol-1(or 4)-monophosphatase [EC:3.1.3.25]	E3.1.3.25, IMPA, suhB; myo-inositol-1(or 4)-monophosphatase [EC:3.1.3.25]	0.0913267	K01092
Haptophyta _ ko:K01225	40.6859	40.7977	40.1437	41.2697	-1.12601	-0.542228	-0.653983	0.00103143	0.0672195	0.0305948	down_in_O2M_down_in_O2M	ko:K01225	Eukaryota	Eukaryota	Hacrobia	Haptophyta	Haptophyta	CBH1	CBH1; cellulose 1,4-beta-cellobiosidase [EC:3.2.1.91]	Starch and sucrose metabolism	Starch and sucrose metabolism	CBH1; cellulose 1,4-beta-cellobiosidase [EC:3.2.1.91]	CBH1; cellulose 1,4-beta-cellobiosidase [EC:3.2.1.91]	40.7242	K01225
Haptophyta _ ko:K01337	0.115803	0.112915	0.346949	0.0989429	0.248006	0.231145	0.234033	1.72822065135434e-06	0.0118897	0.00560375	up_in_O2M_up_in_O2M	ko:K01337	Eukaryota	Eukaryota	Hacrobia	Haptophyta	Haptophyta	lysyl endopeptidase [K01337]	E3.4.21.50; lysyl endopeptidase [EC:3.4.21.50]	Peptidases and inhibitors	Peptidases and inhibitors	E3.4.21.50; lysyl endopeptidase [EC:3.4.21.50]	E3.4.21.50; lysyl endopeptidase [EC:3.4.21.50]	0.168653	K01337
Haptophyta _ ko:K01342,ko:K20276,ko:K20951,ko:K20952	0.274131	0.27212	0.268007	0.274957	-0.0069502	-0.00612423	-0.00411338	0.021028	0.0903544	0.0420381	down_in_O2M_down_in_O2M	ko:K01342,ko:K20276,ko:K20951,ko:K20952	Eukaryota	Eukaryota	Hacrobia	Haptophyta	Haptophyta	aprE	aprE, subtilisin [EC:3.4.21.62]	Quorum sensing	Quorum sensing	aprE, subtilisin [EC:3.4.21.62]	aprE, subtilisin [EC:3.4.21.62]	0.272304	K01342
Haptophyta _ ko:K01365,ko:K01366,ko:K01373,ko:K08572	0.275727	0.27539	0.269375	0.273248	-0.00387378	-0.00635296	-0.00601527	0.0976371	0.0853355	0.0648853	down_in_O2M_down_in_O2M	ko:K01365,ko:K01366,ko:K01373,ko:K08572	Eukaryota	Eukaryota	Hacrobia	Haptophyta	Haptophyta	CTSL	CTSL; cathepsin L [EC:3.4.22.15]	Lysosome	Lysosome	CTSL; cathepsin L [EC:3.4.22.15]	CTSL; cathepsin L [EC:3.4.22.15]	0.273435	K01365
Haptophyta _ ko:K01399	0.193923	0.203575	0.182845	0.19645	-0.0136047	-0.011078	-0.0207294	0.00101454	0.0119608	2.40066288434093e-05	down_in_O2M_down_in_O2M	ko:K01399	Eukaryota	Eukaryota	Hacrobia	Haptophyta	Haptophyta	lasB	lasB; pseudolysin [EC:3.4.24.26]	Quorum sensing	Quorum sensing	lasB; pseudolysin [EC:3.4.24.26]	lasB; pseudolysin [EC:3.4.24.26]	0.194198	K01399
Haptophyta _ ko:K01406,ko:K20276	0.195167	0.0907066	0.34065	0.162193	0.178457	0.145483	0.249944	0.00510303	0.0203403	5.12512108756338e-07	up_in_O2M_up_in_O2M	ko:K01406,ko:K20276	Eukaryota	Eukaryota	Hacrobia	Haptophyta	Haptophyta	prtC; serralysin	prtC; serralysin [EC:3.4.24.40]	[]	[]	prtC; serralysin [EC:3.4.24.40]	prtC; serralysin [EC:3.4.24.40]	0.197179	K01406
Haptophyta _ ko:K01426	2.8494	2.85063	2.80204	2.84662	-0.044582	-0.0473636	-0.0485939	0.0202951	0.0215036	0.0157295	down_in_O2M_down_in_O2M	ko:K01426	Eukaryota	Eukaryota	Hacrobia	Haptophyta	Haptophyta	E3.5.1.4	E3.5.1.4, amiE; amidase [EC:3.5.1.4]	[]	[]	E3.5.1.4, amiE; amidase [EC:3.5.1.4]	E3.5.1.4, amiE; amidase [EC:3.5.1.4]	2.83718	K01426
Haptophyta _ ko:K01466	0.0920269	0.0907066	0.0894197	0.0920954	-0.00267578	-0.0026072	-0.00128698	0.0809255	0.0633137	0.0692757	down_in_O2M_down_in_O2M	ko:K01466	Eukaryota	Eukaryota	Hacrobia	Haptophyta	Haptophyta	allB	allB; allantoinase [EC:3.5.2.5]	Purine metabolism	Purine metabolism	allB; allantoinase [EC:3.5.2.5]	allB; allantoinase [EC:3.5.2.5]	0.0910622	K01466
Haptophyta _ ko:K01581	0.0918828	0.0907066	0.0894159	0.0945901	-0.0051742	-0.00246693	-0.00129073	0.00059708	0.0343665	0.0370143	down_in_O2M_down_in_O2M	ko:K01581	Eukaryota	Eukaryota	Hacrobia	Haptophyta	Haptophyta	E4.1.1.17	E4.1.1.17; ornithine decarboxylase [EC:4.1.1.17]	Arginine and proline metabolism	Arginine and proline metabolism	E4.1.1.17; ornithine decarboxylase [EC:4.1.1.17]	E4.1.1.17; ornithine decarboxylase [EC:4.1.1.17]	0.0916489	K01581
Haptophyta _ ko:K01687,ko:K22186	0.0921138	0.0907066	0.0900873	0.0915004	-0.00141309	-0.00202653	-0.000619371	0.0827162	0.0675673	0.0950484	down_in_O2M_down_in_O2M	ko:K01687,ko:K22186	Eukaryota	Eukaryota	Hacrobia	Haptophyta	Haptophyta	ilvD dihydroxy-acid dehydratase [EC:4.2.1.9]	ilvD dihydroxy-acid dehydratase [EC:4.2.1.9]	2-Oxocarboxylic acid metabolism	2-Oxocarboxylic acid metabolism	ilvD dihydroxy-acid dehydratase [EC:4.2.1.9]	ilvD dihydroxy-acid dehydratase [EC:4.2.1.9]	0.091102	K01687
Haptophyta _ ko:K01694,ko:K01695,ko:K01696,ko:K10882,ko:K13222	0.275378	0.274611	0.269555	0.277082	-0.00752709	-0.00582297	-0.00505596	0.0136774	0.01534	0.0372319	down_in_O2M_down_in_O2M	ko:K01694,ko:K01695,ko:K01696,ko:K10882,ko:K13222	Eukaryota	Eukaryota	Hacrobia	Haptophyta	Haptophyta	TRP	TRP; tryptophan synthase [EC:4.2.1.20]	Phenylalanine, tyrosine and tryptophan biosynthesis	Phenylalanine, tyrosine and tryptophan biosynthesis	TRP; tryptophan synthase [EC:4.2.1.20]	TRP; tryptophan synthase [EC:4.2.1.20]	0.274156	K01694
Haptophyta _ ko:K01802,ko:K03767,ko:K09565	1.65081	1.67864	1.62226	1.64499	-0.0227343	-0.0285497	-0.0563833	0.0772757	0.0520282	0.000453275	down_in_O2M_down_in_O2M	ko:K01802,ko:K03767,ko:K09565	Eukaryota	Eukaryota	Hacrobia	Haptophyta	Haptophyta	E5.2.1.8 peptidylprolyl isomerase [EC:5.2.1.8]	E5.2.1.8 peptidylprolyl isomerase [EC:5.2.1.8]	[]	[]	E5.2.1.8 peptidylprolyl isomerase [EC:5.2.1.8]	E5.2.1.8 peptidylprolyl isomerase [EC:5.2.1.8]	1.64917	K01802
Haptophyta _ ko:K02077	0.366005	0.366703	0.359159	0.367163	-0.00800304	-0.00684524	-0.00754395	0.0812645	0.0963169	0.0743541	down_in_O2M_down_in_O2M	ko:K02077	Eukaryota	Eukaryota	Hacrobia	Haptophyta	Haptophyta	ABC.ZM.S	ABC.ZM.S; zinc/manganese transport system substrate-binding protein	Transport	Transport	Transport_other_metal	Other Metal	0.364758	K02077
Haptophyta _ ko:K02112,ko:K02133	0.184897	0.181413	0.179343	0.184546	-0.00520252	-0.00555365	-0.00207004	0.00712955	0.0202714	0.0819383	down_in_O2M_down_in_O2M	ko:K02112,ko:K02133	Eukaryota	Eukaryota	Hacrobia	Haptophyta	Haptophyta	ATPF1B ATPF1B	ATPF1B ATPF1B, atpD, F-type H+/Na+-transporting ATPase subunit beta [EC:7.1.2.2 7.2.2.1]	Oxidative phosphorylation	Oxidative phosphorylation	ATPF1B ATPF1B, atpD, F-type H+/Na+-transporting ATPase subunit beta [EC:7.1.2.2 7.2.2.1]	ATPF1B ATPF1B, atpD, F-type H+/Na+-transporting ATPase subunit beta [EC:7.1.2.2 7.2.2.1]	0.18255	K02112
Haptophyta _ ko:K02146	0.462332	0.459645	0.451092	0.465906	-0.014814	-0.0112396	-0.0085533	0.00158754	0.0161593	0.0987543	down_in_O2M_down_in_O2M	ko:K02146	Eukaryota	Eukaryota	Hacrobia	Haptophyta	Haptophyta	ATPeV0D	ATPeV0D; V-type H+-transporting ATPase subunit d	Oxidative phosphorylation	Oxidative phosphorylation	ATPeV0D; V-type H+-transporting ATPase subunit d	ATPeV0D; V-type H+-transporting ATPase subunit d	0.459744	K02146
Haptophyta _ ko:K02357	0.829677	0.849837	0.813492	0.831681	-0.0181889	-0.0161853	-0.0363451	0.0291306	0.0509481	0.000637542	down_in_O2M_down_in_O2M	ko:K02357	Eukaryota	Eukaryota	Hacrobia	Haptophyta	Haptophyta	tsf	tsf, TSFM, elongation factor Ts	[]	[]	tsf, TSFM, elongation factor Ts	tsf, TSFM, elongation factor Ts	0.831172	K02357
Haptophyta _ ko:K02639,ko:K17087	0.638807	0.640505	0.629703	0.647615	-0.0179119	-0.00910358	-0.0108019	0.00417963	0.0354842	0.0335015	down_in_O2M_down_in_O2M	ko:K02639,ko:K17087	Eukaryota	Eukaryota	Hacrobia	Haptophyta	Haptophyta	petF petF	petF petF, ferredoxin	Photosynthesis	Photosynthesis	petF petF, ferredoxin	petF petF, ferredoxin	0.639157	K02639
Haptophyta _ ko:K02691	14.5584	14.8359	14.3213	14.6576	-0.336266	-0.237094	-0.514572	0.00234376	0.0488443	0.00067603	down_in_O2M_down_in_O2M	ko:K02691	Eukaryota	Eukaryota	Hacrobia	Haptophyta	Haptophyta	psaC	psaC, photosystem I subunit VII	Photosynthesis	Photosynthesis	psaC, photosystem I subunit VII	psaC, photosystem I subunit VII	14.5933	K02691
Haptophyta _ ko:K02692	22.3842	22.6709	22.0855	22.4305	-0.34502	-0.298704	-0.585451	0.0105257	0.0799241	0.000433326	down_in_O2M_down_in_O2M	ko:K02692	Eukaryota	Eukaryota	Hacrobia	Haptophyta	Haptophyta	psaD	psaD, photosystem I subunit II	Photosynthesis	Photosynthesis	psaD, photosystem I subunit II	psaD, photosystem I subunit II	22.3927	K02692
Haptophyta _ ko:K02724	14.2949	14.3966	14.0704	14.3092	-0.238835	-0.224568	-0.32627	0.0322058	0.0665485	0.0278155	down_in_O2M_down_in_O2M	ko:K02724	Eukaryota	Eukaryota	Hacrobia	Haptophyta	Haptophyta	psbZ	psbZ, photosystem II PsbZ protein	Photosynthesis	Photosynthesis	psbZ, photosystem II PsbZ protein	psbZ, photosystem II PsbZ protein	14.2678	K02724
Haptophyta _ ko:K03035	0.363651	0.36533	0.357651	0.361226	-0.00357422	-0.00599987	-0.00767879	0.0858925	0.0766079	0.0296976	down_in_O2M_down_in_O2M	ko:K03035	Eukaryota	Eukaryota	Hacrobia	Haptophyta	Haptophyta	PSMD12	PSMD12; 26S proteasome regulatory subunit N5	[]	[]	PSMD12; 26S proteasome regulatory subunit N5	PSMD12; 26S proteasome regulatory subunit N5	0.361965	K03035
Haptophyta _ ko:K03074	0.0942857	0.0907066	0.100042	0.0941123	0.00592986	0.00575651	0.00933552	0.0290235	0.0347539	0.00200402	up_in_O2M_up_in_O2M	ko:K03074	Eukaryota	Eukaryota	Hacrobia	Haptophyta	Haptophyta	secF	secF; preprotein translocase subunit SecF	Protein export	Protein export	secF; preprotein translocase subunit SecF	secF; preprotein translocase subunit SecF	0.0947867	K03074
Haptophyta _ ko:K03129	4.12521	4.13093	4.06852	4.13342	-0.0649052	-0.0566915	-0.0624119	0.00801424	0.0504152	0.00676512	down_in_O2M_down_in_O2M	ko:K03129	Eukaryota	Eukaryota	Hacrobia	Haptophyta	Haptophyta	TAF4	TAF4; transcription initiation factor TFIID subunit 4	[]	[]	TAF4; transcription initiation factor TFIID subunit 4	TAF4; transcription initiation factor TFIID subunit 4	4.11452	K03129
Haptophyta _ ko:K03246,ko:K04567	0.546149	0.545275	0.538073	0.547599	-0.00952601	-0.00807636	-0.0072018	0.0339428	0.052003	0.0381956	down_in_O2M_down_in_O2M	ko:K03246,ko:K04567	Eukaryota	Eukaryota	Hacrobia	Haptophyta	Haptophyta	KARS	KARS; lysyl-tRNA synthetase, class II [EC:6.1.1.6]	Aminoacyl-tRNA biosynthesis	Aminoacyl-tRNA biosynthesis	KARS; lysyl-tRNA synthetase, class II [EC:6.1.1.6]	KARS; lysyl-tRNA synthetase, class II [EC:6.1.1.6]	0.544274	K03246
Haptophyta _ ko:K03686,ko:K05516	0.0910828	0.0907066	0.0891226	0.0906772	-0.00155457	-0.00196023	-0.00158405	0.069513	0.0792525	0.0114579	down_in_O2M_down_in_O2M	ko:K03686,ko:K05516	Eukaryota	Eukaryota	Hacrobia	Haptophyta	Haptophyta	dnaJ	dnaJ; molecular chaperone DnaJ	RNA degradation	RNA degradation	dnaJ; molecular chaperone DnaJ	dnaJ; molecular chaperone DnaJ	0.0903973	K03686
Haptophyta _ ko:K04860	2.68894	2.69664	2.65203	2.72819	-0.0761566	-0.0369043	-0.044607	0.00232235	0.0531273	0.0111656	down_in_O2M_down_in_O2M	ko:K04860	Eukaryota	Eukaryota	Hacrobia	Haptophyta	Haptophyta	CACNA2D3	CACNA2D3; voltage-dependent calcium channel alpha-2/delta-3	Transport	Transport	Transport_other	Other	2.69145	K04860
Haptophyta _ ko:K04948,ko:K04949,ko:K04950	0.456099	0.453533	0.44892	0.453844	-0.00492346	-0.00717842	-0.00461313	0.0658523	0.0341909	0.0439867	down_in_O2M_down_in_O2M	ko:K04948,ko:K04949,ko:K04950	Eukaryota	Eukaryota	Hacrobia	Haptophyta	Haptophyta	CNGA1	CNGA1; cyclic nucleotide gated channel alpha 1	Transport	Transport	Transport_other	Other	0.453099	K04948
Haptophyta _ ko:K05288	0.747114	0.877989	0.73121	0.75397	-0.0227602	-0.0159045	-0.146779	0.0196237	0.0473148	2.18400842954181e-05	down_in_O2M_down_in_O2M	ko:K05288	Eukaryota	Eukaryota	Hacrobia	Haptophyta	Haptophyta	PIGO	PIGO; GPI ethanolamine phosphate transferase 3 subunit O [EC:2.7.-.-]	[]	[]	PIGO; GPI ethanolamine phosphate transferase 3 subunit O [EC:2.7.-.-]	PIGO; GPI ethanolamine phosphate transferase 3 subunit O [EC:2.7.-.-]	0.77757	K05288
Haptophyta _ ko:K05657,ko:K05658	0.46017	0.453533	0.449217	0.460751	-0.0115346	-0.0109531	-0.00431631	0.000667506	0.00721422	0.0866563	down_in_O2M_down_in_O2M	ko:K05657,ko:K05658	Eukaryota	Eukaryota	Hacrobia	Haptophyta	Haptophyta	ABCB10	ABCB10; ATP-binding cassette, subfamily B (MDR/TAP), member 10	Transport	Transport	Transport_ABCT	ABC-Transporter	0.455918	K05657
Haptophyta _ ko:K06049	0.0910435	0.0907066	0.0891226	0.0925497	-0.00342713	-0.00192088	-0.00158405	0.0535825	0.0869534	0.0173784	down_in_O2M_down_in_O2M	ko:K06049	Eukaryota	Eukaryota	Hacrobia	Haptophyta	Haptophyta	bchO	bchO; magnesium chelatase accessory protein	Porphyrin and chlorophyll metabolism	Porphyrin and chlorophyll metabolism	bchO; magnesium chelatase accessory protein	bchO; magnesium chelatase accessory protein	0.0908556	K06049
Haptophyta _ ko:K06207	2.20815	2.22751	2.18753	2.21309	-0.0255606	-0.0206245	-0.0399817	0.0404413	0.0962301	0.0168496	down_in_O2M_down_in_O2M	ko:K06207	Eukaryota	Eukaryota	Hacrobia	Haptophyta	Haptophyta	typA	typA, bipA, GTP-binding protein	[]	[]	typA, bipA, GTP-binding protein	typA, bipA, GTP-binding protein	2.20907	K06207
Haptophyta _ ko:K06634	0.0935345	0.0907066	0.0894881	0.0929234	-0.00343523	-0.00404636	-0.0012185	0.0613696	0.0308741	0.0429213	down_in_O2M_down_in_O2M	ko:K06634	Eukaryota	Eukaryota	Hacrobia	Haptophyta	Haptophyta	CCNH	CCNH; cyclin H	DNA repair	Nucleotide excision repair	CCNH; cyclin H	CCNH; cyclin H	0.0916632	K06634
Haptophyta _ ko:K06641,ko:K08794,ko:K08796	0.460897	0.461529	0.452386	0.472393	-0.0200068	-0.00851055	-0.00914274	0.000418377	0.0364836	0.0400755	down_in_O2M_down_in_O2M	ko:K06641,ko:K08794,ko:K08796	Eukaryota	Eukaryota	Hacrobia	Haptophyta	Haptophyta	CAMK1	CAMK1; calcium/calmodulin-dependent protein kinase I [EC:2.7.11.17]	Cell cycle	Cell cycle	CAMK1; calcium/calmodulin-dependent protein kinase I [EC:2.7.11.17]	CAMK1; calcium/calmodulin-dependent protein kinase I [EC:2.7.11.17]	0.461801	K06641
Haptophyta _ ko:K07156	0.0910192	0.0907066	0.0968002	0.0911222	0.00567798	0.00578096	0.00609353	0.0112652	0.0171499	0.0515157	up_in_O2M_up_in_O2M	ko:K07156	Eukaryota	Eukaryota	Hacrobia	Haptophyta	Haptophyta	copC	copC, pcoC; copper resistance protein C	[]	[]	copC, pcoC; copper resistance protein C	copC, pcoC; copper resistance protein C	0.0924121	K07156
Haptophyta _ ko:K07198	1.92363	1.92841	1.90074	1.92344	-0.0227035	-0.0228972	-0.0276693	0.0686451	0.0525753	0.0306539	down_in_O2M_down_in_O2M	ko:K07198	Eukaryota	Eukaryota	Hacrobia	Haptophyta	Haptophyta	PRKAA	PRKAA; 5'-AMP-activated protein kinase, catalytic alpha subunit [EC:2.7.11.11]	[]	[]	PRKAA; 5'-AMP-activated protein kinase, catalytic alpha subunit [EC:2.7.11.11]	PRKAA; 5'-AMP-activated protein kinase, catalytic alpha subunit [EC:2.7.11.11]	1.91905	K07198
Haptophyta _ ko:K08139,ko:K08145	0.091588	0.0907066	0.0893116	0.0971202	-0.00780862	-0.00227643	-0.00139505	0.000149947	0.0831104	0.0641904	down_in_O2M_down_in_O2M	ko:K08139,ko:K08145	Eukaryota	Eukaryota	Hacrobia	Haptophyta	Haptophyta	HXT	HXT; MFS transporter, SP family, sugar:H+ symporter	Transport	Transport	Transport_sugar	Sugar	0.0921816	K08139
Haptophyta _ ko:K08664,ko:K09628,ko:K09630,ko:K09640	1.13008	1	1.94736	1.02519	0.922177	0.817284	0.947362	3.8214274071279e-05	0.0588255	1.11189225409436e-05	up_in_O2M_up_in_O2M	ko:K08664,ko:K09628,ko:K09630,ko:K09640	Eukaryota	Eukaryota	Hacrobia	Haptophyta	Haptophyta	PRSS8, prostasin [K08664]	PRSS8; prostasin [EC:3.4.21.-]	Peptidases and inhibitors	Peptidases and inhibitors	PRSS8; prostasin [EC:3.4.21.-]	PRSS8; prostasin [EC:3.4.21.-]	1.27566	K08664
Haptophyta _ ko:K08675	1.00772	1.0115	0.990313	1.01945	-0.0291369	-0.017406	-0.0211863	0.00234175	0.0305554	0.00390276	down_in_O2M_down_in_O2M	ko:K08675	Eukaryota	Eukaryota	Hacrobia	Haptophyta	Haptophyta	PRSS15	PRSS15; ATP-dependent Lon protease [EC:3.4.21.53]	Peptidases and inhibitors	Peptidases and inhibitors	PRSS15; ATP-dependent Lon protease [EC:3.4.21.53]	PRSS15; ATP-dependent Lon protease [EC:3.4.21.53]	1.00725	K08675
Haptophyta _ ko:K08827	1.37905	1.3756	1.35636	1.3774	-0.021035	-0.0226896	-0.0192386	0.0623053	0.0552444	0.0575899	down_in_O2M_down_in_O2M	ko:K08827	Eukaryota	Eukaryota	Hacrobia	Haptophyta	Haptophyta	PRPF4B	PRPF4B; serine/threonine-protein kinase PRP4 [EC:2.7.11.1]	Spliceosome	Spliceosome	PRPF4B; serine/threonine-protein kinase PRP4 [EC:2.7.11.1]	PRPF4B; serine/threonine-protein kinase PRP4 [EC:2.7.11.1]	1.3721	K08827
Haptophyta _ ko:K08902	1.84912	1.84474	1.81959	1.85828	-0.0386839	-0.0295238	-0.0251481	0.00362875	0.0341151	0.0308988	down_in_O2M_down_in_O2M	ko:K08902	Eukaryota	Eukaryota	Hacrobia	Haptophyta	Haptophyta	psb27	psb27; photosystem II Psb27 protein	Photosynthesis	Photosynthesis	psb27; photosystem II Psb27 protein	psb27; photosystem II Psb27 protein	1.84293	K08902
Haptophyta _ ko:K08907,ko:K08914,ko:K14172	1.03503	1.03077	1.00452	1.02079	-0.0162704	-0.0305082	-0.0262551	0.0791575	0.00613956	0.00336487	down_in_O2M_down_in_O2M	ko:K08907,ko:K08914,ko:K14172	Eukaryota	Eukaryota	Hacrobia	Haptophyta	Haptophyta	LHCA1	LHCA1; light-harvesting complex I chlorophyll a/b binding protein 1	Photosynthesis - antenna proteins	Photosynthesis - antenna proteins	LHCA1; light-harvesting complex I chlorophyll a/b binding protein 1	LHCA1; light-harvesting complex I chlorophyll a/b binding protein 1	1.02278	K08907
Haptophyta _ ko:K09486	1.82803	1.82	1.79738	1.82264	-0.0252591	-0.0306573	-0.0226235	0.0234524	0.0138782	0.0738166	down_in_O2M_down_in_O2M	ko:K09486	Eukaryota	Eukaryota	Hacrobia	Haptophyta	Haptophyta	HYOU1	HYOU1; hypoxia up-regulated 1	Protein processing in endoplasmic reticulum	Protein processing in endoplasmic reticulum	HYOU1; hypoxia up-regulated 1	HYOU1; hypoxia up-regulated 1	1.81701	K09486
Haptophyta _ ko:K09523	0.0922448	0.0907066	0.0891226	0.0925504	-0.00342784	-0.00312217	-0.00158405	0.0132288	0.0176091	0.0202757	down_in_O2M_down_in_O2M	ko:K09523	Eukaryota	Eukaryota	Hacrobia	Haptophyta	Haptophyta	DNAJC3	DNAJC3; DnaJ homolog subfamily C member 3	RNA degradation	RNA degradation	DNAJC3; DnaJ homolog subfamily C member 3	DNAJC3; DnaJ homolog subfamily C member 3	0.0911561	K09523
Haptophyta _ ko:K09523,ko:K09527,ko:K16365	0.092543	0.0907066	0.0891226	0.0910101	-0.00188752	-0.00342039	-0.00158405	0.0794725	0.0538502	0.011876	down_in_O2M_down_in_O2M	ko:K09523,ko:K09527,ko:K16365	Eukaryota	Eukaryota	Hacrobia	Haptophyta	Haptophyta	DNAJC3	DNAJC3; DnaJ homolog subfamily C member 3	RNA degradation	RNA degradation	DNAJC3; DnaJ homolog subfamily C member 3	DNAJC3; DnaJ homolog subfamily C member 3	0.0908456	K09523
Haptophyta _ ko:K09572	1.55439	1.54751	1.53033	1.56249	-0.0321655	-0.0240575	-0.0171785	0.00246853	0.0392521	0.0657842	down_in_O2M_down_in_O2M	ko:K09572	Eukaryota	Eukaryota	Hacrobia	Haptophyta	Haptophyta	FKBP6	FKBP6; FK506-binding protein 6 [EC:5.2.1.8]	[]	[]	FKBP6; FK506-binding protein 6 [EC:5.2.1.8]	FKBP6; FK506-binding protein 6 [EC:5.2.1.8]	1.54868	K09572
Haptophyta _ ko:K09838	1.4752	1.47825	1.4595	1.48636	-0.0268632	-0.0157034	-0.0187582	0.0274184	0.0772127	0.0715138	down_in_O2M_down_in_O2M	ko:K09838	Eukaryota	Eukaryota	Hacrobia	Haptophyta	Haptophyta	ZEP	ZEP; zeaxanthin epoxidase [EC:1.14.15.21]	Carotenoid biosynthesis	Carotenoid biosynthesis	ZEP; zeaxanthin epoxidase [EC:1.14.15.21]	ZEP; zeaxanthin epoxidase [EC:1.14.15.21]	1.47483	K09838
Haptophyta _ ko:K09969	1.14561	1.10926	0.998582	1.14001	-0.141428	-0.147029	-0.110675	0.00330332	0.00392527	0.00440786	down_in_O2M_down_in_O2M	ko:K09969	Eukaryota	Eukaryota	Hacrobia	Haptophyta	Haptophyta	aapJ	aapJ, bztA, general L-amino acid transport system substrate-binding protein	Transport	Transport	Transport_amino_acid, L_amino aa	Amino Acid	1.09837	K09969
Haptophyta _ ko:K10359,ko:K21868	0.18602	0.183095	0.179146	0.183922	-0.00477683	-0.00687427	-0.00394927	0.0344539	0.0750915	0.0568922	down_in_O2M_down_in_O2M	ko:K10359,ko:K21868	Eukaryota	Eukaryota	Hacrobia	Haptophyta	Haptophyta	MYO7A	MYO7A; myosin VIIa	Cytoskeleton	Cytoskeleton	MYO7A; myosin VIIa	MYO7A; myosin VIIa	0.183046	K10359
Haptophyta _ ko:K10807	1.18355	1.18611	1.16944	1.1895	-0.0200608	-0.0141043	-0.0166691	0.00774359	0.0776179	0.0451317	down_in_O2M_down_in_O2M	ko:K10807	Eukaryota	Eukaryota	Hacrobia	Haptophyta	Haptophyta	RRM1	RRM1; ribonucleoside-diphosphate reductase subunit M1 [EC:1.17.4.1]	Nucleotide metabolism	Nucleotide metabolism	RRM1; ribonucleoside-diphosphate reductase subunit M1 [EC:1.17.4.1]	RRM1; ribonucleoside-diphosphate reductase subunit M1 [EC:1.17.4.1]	1.18215	K10807
Haptophyta _ ko:K10967	0.181642	0.181413	0.178245	0.181614	-0.00336915	-0.00339714	-0.0031681	0.039112	0.0348459	0.0235838	down_in_O2M_down_in_O2M	ko:K10967	Eukaryota	Eukaryota	Hacrobia	Haptophyta	Haptophyta	KTR1_3	KTR1_3; alpha 1,2-mannosyltransferase [EC:2.4.1.-]	Fructose and mannose metabolism	Fructose and mannose metabolism	KTR1_3; alpha 1,2-mannosyltransferase [EC:2.4.1.-]	KTR1_3; alpha 1,2-mannosyltransferase [EC:2.4.1.-]	0.180729	K10967
Haptophyta _ ko:K11021,ko:K19615	0.274374	0.27212	0.268334	0.278648	-0.0103138	-0.00603969	-0.00378603	0.0226066	0.084471	0.0420381	down_in_O2M_down_in_O2M	ko:K11021,ko:K19615	Eukaryota	Eukaryota	Hacrobia	Haptophyta	Haptophyta	fitD	fitD; insecticidal toxin	Two-component system	Two-component system	fitD; insecticidal toxin	fitD; insecticidal toxin	0.273369	K11021
Haptophyta _ ko:K12200,ko:K13969,ko:K18040	0.367649	0.362827	0.359794	0.368754	-0.00895994	-0.00785501	-0.00303227	0.00388984	0.00535629	0.096343	down_in_O2M_down_in_O2M	ko:K12200,ko:K13969,ko:K18040	Eukaryota	Eukaryota	Hacrobia	Haptophyta	Haptophyta	PDCD6IP	PDCD6IP; programmed cell death 6-interacting protein	Endocytosis	Endocytosis	PDCD6IP; programmed cell death 6-interacting protein	PDCD6IP; programmed cell death 6-interacting protein	0.364756	K12200
Haptophyta _ ko:K12375	1.38128	1.37793	1.35739	1.3801	-0.0227123	-0.0238837	-0.0205417	0.016151	0.0278815	0.017034	down_in_O2M_down_in_O2M	ko:K12375	Eukaryota	Eukaryota	Hacrobia	Haptophyta	Haptophyta	ARSI_J	ARSI_J; arylsulfatase I/J [EC:3.1.6.-]	Sulfur metabolism	Sulfur metabolism	ARSI_J; arylsulfatase I/J [EC:3.1.6.-]	ARSI_J; arylsulfatase I/J [EC:3.1.6.-]	1.37418	K12375
Haptophyta _ ko:K12376	2.48203	2.47675	2.44807	2.49911	-0.0510486	-0.0339642	-0.0286795	0.00488464	0.0362994	0.04326	down_in_O2M_down_in_O2M	ko:K12376	Eukaryota	Eukaryota	Hacrobia	Haptophyta	Haptophyta	ARSK	ARSK; arylsulfatase K [EC:3.1.6.-]	Sulfur metabolism	Sulfur metabolism	ARSK; arylsulfatase K [EC:3.1.6.-]	ARSK; arylsulfatase K [EC:3.1.6.-]	2.47649	K12376
Haptophyta _ ko:K12405	0.0929748	0.0907066	0.0891226	0.0910735	-0.00195086	-0.0038522	-0.00158405	0.0410994	0.0113737	0.0132149	down_in_O2M_down_in_O2M	ko:K12405	Eukaryota	Eukaryota	Hacrobia	Haptophyta	Haptophyta	HSD17B4	HSD17B4; (3R)-3-hydroxyacyl-CoA dehydrogenase / 3a,7a,12a-trihydroxy-5b-cholest-24-enoyl-CoA hydratase / enoyl-CoA hydratase 2 [EC:1.1.1.- 4.2.1.107 4.2.1.119]	Peroxisome	Peroxisome	HSD17B4; (3R)-3-hydroxyacyl-CoA dehydrogenase / 3a,7a,12a-trihydroxy-5b-cholest-24-enoyl-CoA hydratase / enoyl-CoA hydratase 2 [EC:1.1.1.- 4.2.1.107 4.2.1.119]	HSD17B4; (3R)-3-hydroxyacyl-CoA dehydrogenase / 3a,7a,12a-trihydroxy-5b-cholest-24-enoyl-CoA hydratase / enoyl-CoA hydratase 2 [EC:1.1.1.- 4.2.1.107 4.2.1.119]	0.0909694	K12405
Haptophyta _ ko:K12492,ko:K12493,ko:K14480	0.459417	0.45576	0.450531	0.461775	-0.0112438	-0.00888624	-0.00522898	0.0783383	0.0449805	0.0673209	down_in_O2M_down_in_O2M	ko:K12492,ko:K12493,ko:K14480	Eukaryota	Eukaryota	Hacrobia	Haptophyta	Haptophyta	ARFGAP1	ARFGAP1; ADP-ribosylation factor GTPase-activating protein 1	Endocytosis	Endocytosis	ARFGAP1; ADP-ribosylation factor GTPase-activating protein 1	ARFGAP1; ADP-ribosylation factor GTPase-activating protein 1	0.456871	K12492
Haptophyta _ ko:K12493	0.461936	0.457916	0.449345	0.463435	-0.0140902	-0.0125909	-0.00857046	0.00990827	0.0094854	0.0618917	down_in_O2M_down_in_O2M	ko:K12493	Eukaryota	Eukaryota	Hacrobia	Haptophyta	Haptophyta	ARFGAP2_3	ARFGAP2_3; ADP-ribosylation factor GTPase-activating protein 2/3	Endocytosis	Endocytosis	ARFGAP2_3; ADP-ribosylation factor GTPase-activating protein 2/3	ARFGAP2_3; ADP-ribosylation factor GTPase-activating protein 2/3	0.458158	K12493
Haptophyta _ ko:K12603	0.273699	0.274624	0.268079	0.272147	-0.00406784	-0.00562018	-0.00654458	0.0643922	0.0250848	0.0334376	down_in_O2M_down_in_O2M	ko:K12603	Eukaryota	Eukaryota	Hacrobia	Haptophyta	Haptophyta	CNOT6	CNOT6; CCR4-NOT transcription complex subunit 6 [EC:3.1.13.4]	RNA degradation	RNA degradation	CNOT6; CCR4-NOT transcription complex subunit 6 [EC:3.1.13.4]	CNOT6; CCR4-NOT transcription complex subunit 6 [EC:3.1.13.4]	0.272137	K12603
Haptophyta _ ko:K12669	0.27651	0.27212	0.268377	0.272475	-0.00409773	-0.00813222	-0.00374262	0.0564367	0.0925305	0.0915251	down_in_O2M_down_in_O2M	ko:K12669	Eukaryota	Eukaryota	Hacrobia	Haptophyta	Haptophyta	OST3	OST3; oligosaccharyltransferase complex subunit gamma	Protein processing in endoplasmic reticulum	Protein processing in endoplasmic reticulum	OST3; oligosaccharyltransferase complex subunit gamma	OST3; oligosaccharyltransferase complex subunit gamma	0.27237	K12669
Haptophyta _ ko:K12826	0.183967	0.183063	0.179262	0.183516	-0.00425405	-0.00470499	-0.0038017	0.0749804	0.0996636	0.0521375	down_in_O2M_down_in_O2M	ko:K12826	Eukaryota	Eukaryota	Hacrobia	Haptophyta	Haptophyta	SF3A2	SF3A2; splicing factor 3A subunit 2	Spliceosome	Spliceosome	SF3A2; splicing factor 3A subunit 2	SF3A2; splicing factor 3A subunit 2	0.182452	K12826
Haptophyta _ ko:K13459	0.0947555	0.0907066	0.089733	0.0932735	-0.00354045	-0.00502251	-0.000973622	0.0611357	0.0697161	0.0744649	down_in_O2M_down_in_O2M	ko:K13459	Eukaryota	Eukaryota	Hacrobia	Haptophyta	Haptophyta	RPS2	RPS2; disease resistance protein RPS2	[]	[]	RPS2; disease resistance protein RPS2	RPS2; disease resistance protein RPS2	0.0921172	K13459
Haptophyta _ ko:K14683	5.59966	5.68049	5.53856	5.63032	-0.0917672	-0.0611049	-0.141938	0.0142688	0.0810626	0.00073787	down_in_O2M_down_in_O2M	ko:K14683	Eukaryota	Eukaryota	Hacrobia	Haptophyta	Haptophyta	SLC34A	SLC34A; solute carrier family 34 (sodium-dependent phosphate cotransporter)	Transport	Transport	Transport_mitochondrial_carrier	Phosphourous	5.61226	K14683
Haptophyta _ ko:K14965,ko:K17495	0.0917023	0.0907066	0.0894935	0.0921587	-0.00266522	-0.00220876	-0.00121314	0.0873678	0.0410146	0.0793736	down_in_O2M_down_in_O2M	ko:K14965,ko:K17495	Eukaryota	Eukaryota	Hacrobia	Haptophyta	Haptophyta	CSMD	CSMD; CUB and sushi domain-containing protein	[]	[]	CSMD; CUB and sushi domain-containing protein	CSMD; CUB and sushi domain-containing protein	0.0910153	K14965
Haptophyta _ ko:K15261	2.65252	2.65295	2.61907	2.65124	-0.0321657	-0.0334525	-0.0338799	0.0269246	0.065189	0.0367895	down_in_O2M_down_in_O2M	ko:K15261	Eukaryota	Eukaryota	Hacrobia	Haptophyta	Haptophyta	PARP10_14_15	PARP10_14_15; poly [ADP-ribose] polymerase 10/14/15 [EC:2.4.2.30]	[]	[]	PARP10_14_15; poly [ADP-ribose] polymerase 10/14/15 [EC:2.4.2.30]	PARP10_14_15; poly [ADP-ribose] polymerase 10/14/15 [EC:2.4.2.30]	2.64395	K15261
Haptophyta _ ko:K15420,ko:K18595,ko:K18596	0.272493	0.27212	0.26819	0.27318	-0.00499002	-0.00430282	-0.00392952	0.0414916	0.0306813	0.0260467	down_in_O2M_down_in_O2M	ko:K15420,ko:K18595,ko:K18596	Eukaryota	Eukaryota	Hacrobia	Haptophyta	Haptophyta	EML4	EML4; echinoderm microtubule-associated protein-like 4	[]	[]	EML4; echinoderm microtubule-associated protein-like 4	EML4; echinoderm microtubule-associated protein-like 4	0.271496	K15420
Haptophyta _ ko:K16744	0.181719	0.181413	0.178611	0.184435	-0.00582466	-0.00310834	-0.00280255	0.061482	0.0950203	0.0641904	down_in_O2M_down_in_O2M	ko:K16744	Eukaryota	Eukaryota	Hacrobia	Haptophyta	Haptophyta	B9D1	B9D1; B9 domain-containing protein 1	[]	[]	B9D1; B9 domain-containing protein 1	B9D1; B9 domain-containing protein 1	0.181545	K16744
Haptophyta _ ko:K16831	0.0921138	0.0907066	0.0891226	0.0925648	-0.0034422	-0.0029912	-0.00158405	0.0270832	0.0381049	0.0217057	down_in_O2M_down_in_O2M	ko:K16831	Eukaryota	Eukaryota	Hacrobia	Haptophyta	Haptophyta	BORA	BORA; protein aurora borealis	[]	[]	BORA; protein aurora borealis	BORA; protein aurora borealis	0.091127	K16831
Haptophyta _ ko:K17276	0.0916937	0.0907066	0.0893116	0.0920821	-0.00277048	-0.00238209	-0.00139505	0.0442011	0.0571209	0.0381831	down_in_O2M_down_in_O2M	ko:K17276	Eukaryota	Eukaryota	Hacrobia	Haptophyta	Haptophyta	LCP1	LCP1; plastin-2	Cytoskeleton	Cytoskeleton	LCP1; plastin-2	LCP1; plastin-2	0.0909485	K17276
Haptophyta _ ko:K17307	0.644788	0.643739	0.631905	0.642792	-0.0108878	-0.0128832	-0.0118341	0.0371046	0.0373788	0.0329839	down_in_O2M_down_in_O2M	ko:K17307	Eukaryota	Eukaryota	Hacrobia	Haptophyta	Haptophyta	FBLN1_2	FBLN1_2; fibulin 1/2	Cytoskeleton	Cytoskeleton	FBLN1_2; fibulin 1/2	FBLN1_2; fibulin 1/2	0.640806	K17307
Haptophyta _ ko:K17338	0.0952273	0.0907066	0.0895376	0.0926252	-0.00308768	-0.00568976	-0.00116908	0.0796603	0.00430839	0.0703861	down_in_O2M_down_in_O2M	ko:K17338	Eukaryota	Eukaryota	Hacrobia	Haptophyta	Haptophyta	REEP1_2_3_4	REEP1_2_3_4; receptor expression-enhancing protein 1/2/3/4	[]	[]	REEP1_2_3_4; receptor expression-enhancing protein 1/2/3/4	REEP1_2_3_4; receptor expression-enhancing protein 1/2/3/4	0.0920242	K17338
Haptophyta _ ko:K17800	0.0928519	0.0907066	0.0894628	0.0932811	-0.00381825	-0.00338903	-0.00124381	0.0465161	0.0463956	0.031959	down_in_O2M_down_in_O2M	ko:K17800	Eukaryota	Eukaryota	Hacrobia	Haptophyta	Haptophyta	LETM1	LETM1; LETM1 and EF-hand domain-containing protein 1, mitochondrial	[]	[]	LETM1; LETM1 and EF-hand domain-containing protein 1, mitochondrial	LETM1; LETM1 and EF-hand domain-containing protein 1, mitochondrial	0.0915756	K17800
Haptophyta _ ko:K19054	0.183344	0.181413	0.178539	0.184931	-0.00639298	-0.00480562	-0.00287478	0.00858939	0.0139629	0.0177936	down_in_O2M_down_in_O2M	ko:K19054	Eukaryota	Eukaryota	Hacrobia	Haptophyta	Haptophyta	FXN	FXN; frataxin [EC:1.16.3.1]	Porphyrin and chlorophyll metabolism	Porphyrin and chlorophyll metabolism	FXN; frataxin [EC:1.16.3.1]	FXN; frataxin [EC:1.16.3.1]	0.182057	K19054
Haptophyta _ ko:K20444	0.182708	0.181413	0.179001	0.183099	-0.00409781	-0.00370627	-0.00241193	0.0389953	0.0250254	0.0274942	down_in_O2M_down_in_O2M	ko:K20444	Eukaryota	Eukaryota	Hacrobia	Haptophyta	Haptophyta	rfbC	rfbC; O-antigen biosynthesis protein [EC:2.4.1.-]	[]	[]	rfbC; O-antigen biosynthesis protein [EC:2.4.1.-]	rfbC; O-antigen biosynthesis protein [EC:2.4.1.-]	0.181555	K20444
Haptophyta _ ko:K20692,ko:K20697	0.0921459	0.0907066	0.0894641	0.0932476	-0.00378343	-0.0026818	-0.0012425	0.0531281	0.0686586	0.073458	down_in_O2M_down_in_O2M	ko:K20692,ko:K20697	Eukaryota	Eukaryota	Hacrobia	Haptophyta	Haptophyta	GNBP3	GNBP3; gram-negative bacteria-binding protein 3	[]	[]	GNBP3; gram-negative bacteria-binding protein 3	GNBP3; gram-negative bacteria-binding protein 3	0.0913911	K20692
Haptophyta _ ko:K21362	0.182235	0.183063	0.178559	0.181603	-0.00304481	-0.0036768	-0.00450469	0.0725891	0.0666124	0.0430817	down_in_O2M_down_in_O2M	ko:K21362	Eukaryota	Eukaryota	Hacrobia	Haptophyta	Haptophyta	SFR2	SFR2; galactolipid galactosyltransferase [EC:2.4.1.184]	Glycerolipid metabolism	Glycerolipid metabolism	SFR2; galactolipid galactosyltransferase [EC:2.4.1.184]	SFR2; galactolipid galactosyltransferase [EC:2.4.1.184]	0.181365	K21362
Haptophyta _ ko:K21449	0.204918	0.181413	0.22175	0.201793	0.0199571	0.0168323	0.0403366	0.0255156	0.0560076	6.6746528409727e-06	up_in_O2M_up_in_O2M	ko:K21449	Eukaryota	Eukaryota	Hacrobia	Haptophyta	Haptophyta	ata, trimeric autotransporter adhesin	ata; trimeric autotransporter adhesin	Transport	Transport	Transport_other	Other	0.202468	K21449
Haptophyta _ ko:K21868	0.909109	0.91021	0.898297	0.91513	-0.0168327	-0.0108111	-0.0119131	0.00526232	0.0959897	0.0538402	down_in_O2M_down_in_O2M	ko:K21868	Eukaryota	Eukaryota	Hacrobia	Haptophyta	Haptophyta	MYO7B	MYO7B; myosin VIIb	Cytoskeleton	Cytoskeleton	MYO7B; myosin VIIb	MYO7B; myosin VIIb	0.908187	K21868
Prochlorococus _ ko:K00613	0.00447704	0.00448131	0.00438368	0.00451077	-0.000127092	-9.34e-05	-9.76e-05	0.00630883	0.0772127	0.076018	down_in_O2M_down_in_O2M	ko:K00613	Bacteria	Cyanobacteria	Cyanobacteria	Cyanobacteria_X	Prochlorococus	GATM	GATM; glycine amidinotransferase [EC:2.1.4.1]	Glycine, serine and threonine metabolism	Glycine, serine and threonine metabolism	GATM; glycine amidinotransferase [EC:2.1.4.1]	GATM; glycine amidinotransferase [EC:2.1.4.1]	0.0044632	K00613
Prochlorococus _ ko:K00845	0.0431379	0.0444501	0.0425601	0.0431155	-0.000555417	-0.000577778	-0.00188997	0.0700538	0.0727908	0.000575096	down_in_O2M_down_in_O2M	ko:K00845	Bacteria	Cyanobacteria	Cyanobacteria	Cyanobacteria_X	Prochlorococus	glk	glk; glucokinase [EC:2.7.1.2]	Glycolysis / Gluconeogenesis	Glycolysis / Gluconeogenesis	glk; glucokinase [EC:2.7.1.2]	glk; glucokinase [EC:2.7.1.2]	0.0433159	K00845
Prochlorococus _ ko:K00975	0.253656	0.272497	0.246876	0.253755	-0.00687864	-0.0067795	-0.0256206	0.0290424	0.0228605	2.39558221381117e-06	down_in_O2M_down_in_O2M	ko:K00975	Bacteria	Cyanobacteria	Cyanobacteria	Cyanobacteria_X	Prochlorococus	glgC	glgC, glucose-1-phosphate adenylyltransferase [EC:2.7.7.27]	Starch and sucrose metabolism	Starch and sucrose metabolism	glgC, glucose-1-phosphate adenylyltransferase [EC:2.7.7.27]	glgC, glucose-1-phosphate adenylyltransferase [EC:2.7.7.27]	0.256696	K00975
Prochlorococus _ ko:K01563	0.0544289	0.0555759	0.0537002	0.0544722	-0.000772098	-0.000728754	-0.00187575	0.0468923	0.0681528	0.000117111	down_in_O2M_down_in_O2M	ko:K01563	Bacteria	Cyanobacteria	Cyanobacteria	Cyanobacteria_X	Prochlorococus	dhaA	dhaA, haloalkane dehalogenase [EC:3.8.1.5]	Chlorocylohexane and chlorobenzene degradation	Chlorocylohexane and chlorobenzene degradation	dhaA, haloalkane dehalogenase [EC:3.8.1.5]	dhaA, haloalkane dehalogenase [EC:3.8.1.5]	0.0545443	K01563
Prochlorococus _ ko:K01590,ko:K13745	0.113867	0.113267	0.112149	0.114478	-0.00232958	-0.00171827	-0.00111863	0.00356383	0.0547033	0.0868519	down_in_O2M_down_in_O2M	ko:K01590,ko:K13745	Bacteria	Cyanobacteria	Cyanobacteria	Cyanobacteria_X	Prochlorococus	hdc	hdc, HDC; histidine decarboxylase [EC:4.1.1.22]	Histidine metabolism	Histidine metabolism	hdc, HDC; histidine decarboxylase [EC:4.1.1.22]	hdc, HDC; histidine decarboxylase [EC:4.1.1.22]	0.11344	K01590
Prochlorococus _ ko:K01627	0.00445485	0.00464465	0.00436151	0.0044746	-0.000113093	-9.33e-05	-0.000283142	0.00654794	0.0918053	0.00292202	down_in_O2M_down_in_O2M	ko:K01627	Bacteria	Cyanobacteria	Cyanobacteria	Cyanobacteria_X	Prochlorococus	kdsA	kdsA; 2-dehydro-3-deoxyphosphooctonate aldolase (KDO 8-P synthase) [EC:2.5.1.55]	Lipopolysaccharide biosynthesis	Lipopolysaccharide biosynthesis	kdsA; 2-dehydro-3-deoxyphosphooctonate aldolase (KDO 8-P synthase) [EC:2.5.1.55]	kdsA; 2-dehydro-3-deoxyphosphooctonate aldolase (KDO 8-P synthase) [EC:2.5.1.55]	0.0044839	K01627
Prochlorococus _ ko:K01696	0.119332	0.121089	0.117833	0.119672	-0.00183843	-0.00149929	-0.00325554	0.00260495	0.0220208	5.49871704728561e-05	down_in_O2M_down_in_O2M	ko:K01696	Bacteria	Cyanobacteria	Cyanobacteria	Cyanobacteria_X	Prochlorococus	trpB	trpB, tryptophan synthase beta chain [EC:4.2.1.20]	Phenylalanine, tyrosine and tryptophan biosynthesis	Phenylalanine, tyrosine and tryptophan biosynthesis	trpB, tryptophan synthase beta chain [EC:4.2.1.20]	trpB, tryptophan synthase beta chain [EC:4.2.1.20]	0.119481	K01696
Prochlorococus _ ko:K01736	0.0937443	0.0967195	0.092803	0.0944562	-0.00165318	-0.000941297	-0.00391653	0.0097525	0.074548	3.18430256850898e-06	down_in_O2M_down_in_O2M	ko:K01736	Bacteria	Cyanobacteria	Cyanobacteria	Cyanobacteria_X	Prochlorococus	aroC	aroC, chorismate synthase [EC:4.2.3.5]	Phenylalanine, tyrosine and tryptophan biosynthesis	Phenylalanine, tyrosine and tryptophan biosynthesis	aroC, chorismate synthase [EC:4.2.3.5]	aroC, chorismate synthase [EC:4.2.3.5]	0.0944308	K01736
Prochlorococus _ ko:K01956	0.106579	0.106436	0.105535	0.107351	-0.00181595	-0.00104351	-0.000901254	0.000682788	0.0989659	0.0566988	down_in_O2M_down_in_O2M	ko:K01956	Bacteria	Cyanobacteria	Cyanobacteria	Cyanobacteria_X	Prochlorococus	carA	carA, CPA1, carbamoyl-phosphate synthase small subunit [EC:6.3.5.5]	Pyrimidine metabolism	Pyrimidine metabolism	carA, CPA1, carbamoyl-phosphate synthase small subunit [EC:6.3.5.5]	carA, CPA1, carbamoyl-phosphate synthase small subunit [EC:6.3.5.5]	0.106475	K01956
Prochlorococus _ ko:K02454,ko:K02652	0.00682779	0.00682173	0.00667814	0.00683082	-0.000152687	-0.000149647	-0.000143596	0.0621126	0.0658528	0.0802105	down_in_O2M_down_in_O2M	ko:K02454,ko:K02652	Bacteria	Cyanobacteria	Cyanobacteria	Cyanobacteria_X	Prochlorococus	gspE	gspE; general secretion pathway protein E [EC:7.4.2.8]	Biofilm formation	Biofilm formation	gspE; general secretion pathway protein E [EC:7.4.2.8]	gspE; general secretion pathway protein E [EC:7.4.2.8]	0.00678962	K02454
Prochlorococus _ ko:K02501	0.0781759	0.0792723	0.0771515	0.0782851	-0.00113361	-0.00102441	-0.00212086	0.020198	0.0559602	0.000329957	down_in_O2M_down_in_O2M	ko:K02501	Bacteria	Cyanobacteria	Cyanobacteria	Cyanobacteria_X	Prochlorococus	hisH	hisH, imidazole glycerol-phosphate synthase subunit HisH [EC:4.3.2.10]	Histidine metabolism	Histidine metabolism	hisH, imidazole glycerol-phosphate synthase subunit HisH [EC:4.3.2.10]	hisH, imidazole glycerol-phosphate synthase subunit HisH [EC:4.3.2.10]	0.0782212	K02501
Prochlorococus _ ko:K02552	0.053312	0.054247	0.0525562	0.0537982	-0.00124203	-0.000755811	-0.00169078	0.00154093	0.0836591	0.000324958	down_in_O2M_down_in_O2M	ko:K02552	Bacteria	Cyanobacteria	Cyanobacteria	Cyanobacteria_X	Prochlorococus	menF	menF; menaquinone-specific isochorismate synthase [EC:5.4.4.2]	Ubiquinone and other terpenoid-quinone biosynthesis	Ubiquinone and other terpenoid-quinone biosynthesis	menF; menaquinone-specific isochorismate synthase [EC:5.4.4.2]	menF; menaquinone-specific isochorismate synthase [EC:5.4.4.2]	0.0534784	K02552
Prochlorococus _ ko:K02913	0.125706	0.102338	0.139002	0.123913	0.0150898	0.0132962	0.0366647	0.0137919	0.0432446	1.69574161445787e-06	up_in_O2M_up_in_O2M	ko:K02913	Bacteria	Cyanobacteria	Cyanobacteria	Cyanobacteria_X	Prochlorococus	RP-L33	RP-L33, MRPL33, rpmG, large subunit ribosomal protein L33	Ribosome	Ribosome	RP-L33, MRPL33, rpmG, large subunit ribosomal protein L33	RP-L33, MRPL33, rpmG, large subunit ribosomal protein L33	0.12274	K02913
Prochlorococus _ ko:K03320	2.41042	2.34491	2.47839	2.40077	0.0776183	0.0679651	0.133479	0.0138472	0.0799936	1.64892718732668e-05	up_in_O2M_up_in_O2M	ko:K03320	Bacteria	Cyanobacteria	Cyanobacteria	Cyanobacteria_X	Prochlorococus	amt	amt, AMT, MEP, ammonium transporter, Amt family	Transport	Transport	Transport_nitrogen	Nitrogen	2.40862	K03320
Prochlorococus _ ko:K03405	0.173075	0.198768	0.171166	0.173321	-0.00215456	-0.00190861	-0.0276021	0.063901	0.085742	7.61797966904359e-06	down_in_O2M_down_in_O2M	ko:K03405	Bacteria	Cyanobacteria	Cyanobacteria	Cyanobacteria_X	Prochlorococus	chlI	chlI, bchI; magnesium chelatase subunit I [EC:6.6.1.1]	Porphyrin and chlorophyll metabolism	Porphyrin and chlorophyll metabolism	chlI, bchI; magnesium chelatase subunit I [EC:6.6.1.1]	chlI, bchI; magnesium chelatase subunit I [EC:6.6.1.1]	0.179082	K03405
Prochlorococus _ ko:K03593	0.144995	0.14238	0.146436	0.145278	0.0011587	0.00144139	0.00405646	0.0786447	0.0434317	0.000426863	up_in_O2M_up_in_O2M	ko:K03593	Bacteria	Cyanobacteria	Cyanobacteria	Cyanobacteria_X	Prochlorococus	mrp	mrp, NUBPL, ATP-binding protein involved in chromosome partitioning	[]	[]	mrp, NUBPL, ATP-binding protein involved in chromosome partitioning	mrp, NUBPL, ATP-binding protein involved in chromosome partitioning	0.144772	K03593
Prochlorococus _ ko:K03687	0.296714	0.344674	0.290244	0.297886	-0.00764195	-0.00647019	-0.0544307	0.0169234	0.045429	2.30585391130811e-06	down_in_O2M_down_in_O2M	ko:K03687	Bacteria	Cyanobacteria	Cyanobacteria	Cyanobacteria_X	Prochlorococus	GRPE	GRPE, molecular chaperone GrpE	RNA degradation	RNA degradation	GRPE, molecular chaperone GrpE	GRPE, molecular chaperone GrpE	0.307379	K03687
Prochlorococus _ ko:K05376	0.00222126	0.00425048	0.0021785	0.002231	-5.25e-05	-4.28e-05	-0.00207198	0.0109274	0.0918023	2.30585391130811e-06	down_in_O2M_down_in_O2M	ko:K05376	Bacteria	Cyanobacteria	Cyanobacteria	Cyanobacteria_X	Prochlorococus	cpeA	cpeA, mpeA, phycoerythrin alpha chain	Photosynthesis - antenna proteins	Photosynthesis - antenna proteins	cpeA, mpeA, phycoerythrin alpha chain	cpeA, mpeA, phycoerythrin alpha chain	0.00272031	K05376
Prochlorococus _ ko:K05837	0.0820767	0.0825044	0.0811111	0.0824857	-0.00137464	-0.000965563	-0.00139332	0.0133095	0.0989659	0.0643143	down_in_O2M_down_in_O2M	ko:K05837	Bacteria	Cyanobacteria	Cyanobacteria	Cyanobacteria_X	Prochlorococus	rodA	rodA, mrdB; rod shape determining protein RodA	[]	[]	rodA, mrdB; rod shape determining protein RodA	rodA, mrdB; rod shape determining protein RodA	0.0820445	K05837
Prochlorococus _ ko:K06147,ko:K06148	0.00900427	0.00909126	0.0087945	0.00914897	-0.000354477	-0.000209775	-0.000296761	0.00220951	0.0826456	0.048948	down_in_O2M_down_in_O2M	ko:K06147,ko:K06148	Bacteria	Cyanobacteria	Cyanobacteria	Cyanobacteria_X	Prochlorococus	ABCB-BAC	ABCB-BAC; ATP-binding cassette, subfamily B, bacterial	Transport	Transport	Transport_ABCT	ABC-Transporter	0.00900975	K06147
Prochlorococus _ ko:K06217	0.106472	0.111631	0.104884	0.106413	-0.0015289	-0.00158799	-0.00674721	0.0358881	0.0799936	6.1803327862971e-05	down_in_O2M_down_in_O2M	ko:K06217	Bacteria	Cyanobacteria	Cyanobacteria	Cyanobacteria_X	Prochlorococus	phoH	phoH, phoL; phosphate starvation-inducible protein PhoH and related proteins	Phosphorous metabolism	Phosphorous metabolism	phoH, phoL; phosphate starvation-inducible protein PhoH and related proteins	phoH, phoL; phosphate starvation-inducible protein PhoH and related proteins	0.10735	K06217
Prochlorococus _ ko:K06901	0.00682391	0.00734125	0.00660148	0.00690891	-0.000307433	-0.000222427	-0.000739771	0.00055789	0.0389596	0.000748679	down_in_O2M_down_in_O2M	ko:K06901	Bacteria	Cyanobacteria	Cyanobacteria	Cyanobacteria_X	Prochlorococus	pbuG	pbuG, putative MFS transporter, AGZA family, xanthine/uracil permease	Transport	Transport	Transport_other	Other	0.00691889	K06901
Prochlorococus _ ko:K08591	0.0802265	0.0813728	0.0793092	0.0805452	-0.00123595	-0.00091729	-0.00206354	0.00562367	0.0525753	0.000188876	down_in_O2M_down_in_O2M	ko:K08591	Bacteria	Cyanobacteria	Cyanobacteria	Cyanobacteria_X	Prochlorococus	plsY	plsY; acyl phosphate:glycerol-3-phosphate acyltransferase [EC:2.3.1.275]	Glycerolipid metabolism	Glycerolipid metabolism	plsY; acyl phosphate:glycerol-3-phosphate acyltransferase [EC:2.3.1.275]	plsY; acyl phosphate:glycerol-3-phosphate acyltransferase [EC:2.3.1.275]	0.0803634	K08591
Prochlorococus _ ko:K14761	0.0178706	0.0191679	0.0175863	0.0180148	-0.000428485	-0.000284362	-0.0015816	0.0109676	0.0627741	2.07244112204211e-05	down_in_O2M_down_in_O2M	ko:K14761	Bacteria	Cyanobacteria	Cyanobacteria	Cyanobacteria_X	Prochlorococus	ybcJ	ybcJ; ribosome-associated protein	[]	[]	ybcJ; ribosome-associated protein	ybcJ; ribosome-associated protein	0.0181599	K14761
Prochlorococus _ ko:K21561	0.0705503	0.0745475	0.070001	0.0705313	-0.000530375	-0.000549299	-0.0045465	0.0857805	0.0925822	0.000592325	down_in_O2M_down_in_O2M	ko:K21561	Bacteria	Cyanobacteria	Cyanobacteria	Cyanobacteria_X	Prochlorococus	ntcA	ntcA; CRP/FNR family transcriptional regulator, global nitrogen regulator	Nitrogen metabolism	Nitrogen metabolism	ntcA; CRP/FNR family transcriptional regulator, global nitrogen regulator	ntcA; CRP/FNR family transcriptional regulator, global nitrogen regulator	0.0714075	K21561

## Sheet: Data S3
Supplementary Data S3. Transporters with significantly (BH-adjusted p<0.1) elevated or depleted transcripts at the SOM relative to the Surface (SRF), base of the mixed layer (BML), and deep chlorophyll maxima (DCM) organized by taxon type (Prochlorococcus, heterotrophic bacteria, eukaryota) and transporter type. The p-values were derived using the Kruskal-Wallis test followed by Dunn’s multiple c…
SOM expression	Taxon Group	Transporter Substrate	KEGG KO	Transporter Description	SOM - SRF adjusted p-value	BML - SOM adjusted p-value	DCM - SOM adjusted p-value
Decreased	Eukaryota	Amino Acid	K01997	livH; branched-chain amino acid transport system permease protein livH	0.0262367	0.0776179	0.0522733
Decreased	Eukaryota	Phosphorus	K02043	phnF; GntR family transcriptional regulator, phosphonate transport system regulatory protein	0.0931822	0.058092	0.0695397
Decreased	Eukaryota	Nitrogen	K02049	ABC.SN.A, NitT/TauT family transport system ATP-binding protein	0.00147007	0.00147807	0.0167325
Decreased	Eukaryota	Polyamine	K02052	ABC.SP.A; putative spermidine/putrescine transport system ATP-binding protein	0.0334726	0.0768619	0.0589748
Decreased	Eukaryota	Phospholipid	K02066	mlaE, linK, phospholipid/cholesterol/gamma-HCH transport system permease protein	0.00763181	0.0226693	0.0183831
Decreased	Eukaryota	Other Metal	K02077	ABC.ZM.S; zinc/manganese transport system substrate-binding protein	0.0812645	0.0963169	0.0743541
Decreased	Eukaryota	Other	K03310	TC.AGCS; alanine or glycine:cation symporter, AGCS family	0.00134328	0.00184725	0.0155795
Decreased	Eukaryota	Other	K03832	tonB, periplasmic protein TonB	0.0961037	0.073513	0.00672975
Decreased	Eukaryota	Other	K04860	CACNA2D3; voltage-dependent calcium channel alpha-2/delta-3	0.00232235	0.0531273	0.0111656
Decreased	Eukaryota	Other	K04948	CNGA1; cyclic nucleotide gated channel alpha 1	0.0658523	0.0341909	0.0439867
Decreased	Eukaryota	Other ABCT	K05643	ABCA3; ATP-binding cassette, subfamily A (ABC1), member 3	0.028232	0.0933608	0.000798248
Decreased	Eukaryota	Other ABCT	K05657	ABCB10; ATP-binding cassette, subfamily B (MDR/TAP), member 10	0.000667506	0.00721422	0.0866563
Decreased	Eukaryota	Other Metal	K07238	TC.ZIP; zinc transporter, ZIP family	0.002289	0.00147807	0.0894684
Decreased	Eukaryota	Sugar	K08139	HXT; MFS transporter, SP family, sugar:H+ symporter	0.000149947	0.0831104	0.0641904
Decreased	Eukaryota	Amino Acid	K09969	aapJ, bztA, general L-amino acid transport system substrate-binding protein	0.00330332	0.00392527	0.00440786
Decreased	Eukaryota	Phosphorus	K14683	SLC34A; solute carrier family 34 (sodium-dependent phosphate cotransporter)	0.0263151	0.0559602	0.00789978
Decreased	Eukaryota	Phosphorus	K14683	SLC34A; solute carrier family 34 (sodium-dependent phosphate cotransporter)	0.0142688	0.0810626	0.00073787
Decreased	Eukaryota	Other	K18059	SULTR4; sulfate transporter 4	0.0879829	0.0792682	0.0324046
Increased	Eukaryota	Other	K21449	ata; trimeric autotransporter adhesin	0.0255156	0.0560076	6.67465e-06
Increased	Heterotrophic Bacteria	Amino Acid	K01997	livH; branched-chain amino acid transport system permease protein	0.0343067	0.0398213	3.66534175384049e-05
Increased	Heterotrophic Bacteria	Amino Acid	K01999	livK, branched-chain amino acid transport system substrate-binding protein	0.00214476	0.0536841	2.55422068044914e-05
Decreased	Heterotrophic Bacteria	Iron	K02014	TC.FEV.OM; iron complex outermembrane recepter protein	0.000428981	0.0146909	0.0833482
Decreased	Heterotrophic Bacteria	Other Metal	K02020	modA; molybdate transport system substrate-binding protein	0.0634355	0.0610487	0.00042049
Decreased	Heterotrophic Bacteria	Other Metal	K02020	modA; molybdate transport system substrate-binding protein	0.0013911	0.0223834	0.077048
Increased	Heterotrophic Bacteria	Sugar	K02025	ABC.MS.P ABC.MS.P, multiple sugar transport system permease protein	0.0199915	0.0337357	0.0357862
Decreased	Heterotrophic Bacteria	Sugar	K02026	chiG; putative chitobiose transport system permease protein	0.0352429	0.0693961	0.000126927
Increased	Heterotrophic Bacteria	Sugar	K02027	ABC.MS.S ABC.MS.S, multiple sugar transport system substrate-binding protein	0.000502334	0.0274992	0.000141988
Increased	Heterotrophic Bacteria	Amino Acid	K02030	ABC.PA.S ABC.PA.S, polar amino acid transport system substrate-binding protein	0.0129718	0.0166799	2.1773047786707e-06
Increased	Heterotrophic Bacteria	Other Metal	K02035	ABC.PE.S, peptide/nickel transport system substrate-binding protein	0.00359819	0.0390211	8.81138108824669e-06
Decreased	Heterotrophic Bacteria	Other Metal	K02035	ABC.PE.S, peptide/nickel transport system substrate-binding protein	7.219895363425e-05	0.0101156	0.0973363
Decreased	Heterotrophic Bacteria	Phosphorus	K02039	phoU; phosphate transport system protein	0.0480247	0.0356693	2.10901023404921e-05
Increased	Heterotrophic Bacteria	Polyamine	K02055	ABC.SP.S ABC.SP.S, putative spermidine/putrescine transport system substrate-binding protein	0.0102576	0.0478201	0.00187336
Increased	Heterotrophic Bacteria	Sugar	K02056	ABC.SS.A ABC.SS.A, simple sugar transport system ATP-binding protein [EC:3.6.3.17]	0.0186855	0.0150793	0.0384916
Decreased	Heterotrophic Bacteria	Sugar	K02058	ABC.SS.S, simple sugar transport system substrate-binding protein	0.0108835	0.00932046	0.0364462
Decreased	Heterotrophic Bacteria	Vitamin	K02064	thiB, tbpA; thiamine transport system substrate-binding protein	0.08519	0.0892298	0.0425041
Decreased	Heterotrophic Bacteria	Phospholipid	K02066	mlaE, linK, phospholipid/cholesterol/gamma-HCH transport system permease protein	0.044294	0.0133453	0.0561855
Decreased	Heterotrophic Bacteria	Phospholipid	K02066	mlaE, linK, phospholipid/cholesterol/gamma-HCH transport system permease protein	0.0921602	0.0118911	0.00375016
Decreased	Heterotrophic Bacteria	Iron	K02075	sitD; manganese/iron transport system permease protein	0.0415741	0.0706588	0.0312055
Decreased	Heterotrophic Bacteria	Other Metal	K02076	zur; Fur family transcriptional regulator, zinc uptake regulator	0.0195294	0.085067	0.0309847
Increased	Heterotrophic Bacteria	Other	K03316	TC.CPA1; monovalent cation:H+ antiporter, CPA1 family	0.0332687	0.081851	0.0233145
Decreased	Heterotrophic Bacteria	Other	K03451	TC.BCT; betaine/carnitine transporter, BCCT family	0.0718268	0.0309537	0.0821562
Increased	Heterotrophic Bacteria	Other	K03561	exbB, biopolymer transport protein ExbB	0.00315442	0.0826456	0.00027875
Decreased	Heterotrophic Bacteria	Other	K03561	exbB, biopolymer transport protein ExbB	0.0954105	0.0909402	0.0696532
Decreased	Heterotrophic Bacteria	Other	K03585	acrA, mexA, adeI, smeD, mtrC, cmeA; membrane fusion protein, multidrug efflux system	0.0138472	0.0228456	0.0983946
Decreased	Heterotrophic Bacteria	Lipopolysaccharide	K03634	lolA; outer membrane lipoprotein carrier protein	0.00732021	0.0360672	0.0337561
Decreased	Heterotrophic Bacteria	Other	K03646	tolA; colicin import membrane protein	0.0185883	0.0311797	0.0409392
Decreased	Heterotrophic Bacteria	Other	K04934	KCNV1; potassium channel subfamily V member 1	0.00658336	0.0301362	0.00564895
Decreased	Heterotrophic Bacteria	Other Metal	K05773	tupB, vupB; tungstate transport system permease protein	0.000475823	0.0665485	0.0216959
Increased	Heterotrophic Bacteria	Vitamin	K05778	ynjC; putative thiamine transport system permease protein	0.00533302	0.0478201	0.0195557
Decreased	Heterotrophic Bacteria	Other	K06203	cysZ; CysZ protein; sulfate permease	0.0200953	0.027925	0.0227249
Increased	Heterotrophic Bacteria	Other	K06214	csgG; curli production assembly/transport component CsgG	0.0100202	0.0420466	0.0221479
Increased	Heterotrophic Bacteria	Other	K06895	lysE; L-lysine exporter family protein LysE/ArgO	0.000874501	0.0412487	0.0790554
Increased	Heterotrophic Bacteria	Other	K06901	pbuG, putative MFS transporter, AGZA family, xanthine/uracil permease	0.0114334	0.0244847	0.0219209
Decreased	Heterotrophic Bacteria	Phospholipid	K07323	mlaC; phospholipid transport system substrate-binding protein	0.0551278	0.0462428	0.0460281
Decreased	Heterotrophic Bacteria	Other Metal	K07787	cusA, silA; copper/silver efflux system protein	0.053465	0.0571706	0.00037264
Decreased	Heterotrophic Bacteria	Other	K09125	yhhQ; queuosine precursor transporter	0.00750146	0.0101156	0.000706315
Decreased	Heterotrophic Bacteria	Lipopolysaccharide	K09774	lptA, lipopolysaccharide export system protein LptA	0.0361365	0.0162391	0.0174192
Increased	Heterotrophic Bacteria	Amino Acid	K09969	aapJ, bztA, general L-amino acid transport system substrate-binding protein	0.00071093	0.0915411	0.021473
Decreased	Heterotrophic Bacteria	Amino Acid	K09971	aapM, bztC; general L-amino acid transport system permease protein	0.0567764	0.00726142	1.09434580306144e-05
Decreased	Heterotrophic Bacteria	Other	K10229	smoG; polyol transport system permease protein	0.00833637	0.0269254	0.0421174
Increased	Heterotrophic Bacteria	Sugar	K10232	aglE, ggtB; alpha-glucoside transport system substrate-binding protein	0.000431483	0.0494122	2.49575318361659e-07
Increased	Heterotrophic Bacteria	Sugar	K10236	thuE; trehalose/maltose transport system substrate-binding protein	0.0613745	0.0493633	0.000258044
Decreased	Heterotrophic Bacteria	Other	K10716	kch, trkA, mthK, pch, voltage-gated potassium channel	0.00199896	0.0182958	0.04326
Decreased	Heterotrophic Bacteria	Other	K11004	hlyB; ATP-binding cassette, subfamily B, bacterial HlyB/CyaB	0.000123124	0.0665485	0.0150009
Decreased	Heterotrophic Bacteria	Nitrogen	K11959	urtA; urea transport system substrate-binding protein	0.0130373	0.0536841	0.000890513
Decreased	Heterotrophic Bacteria	Nitrogen	K11961	urtC; urea transport system permease protein	0.0398181	0.0232336	0.0632526
Increased	Heterotrophic Bacteria	Nitrogen	K11962	urtD; urea transport system ATP-binding protein	0.0373477	0.085067	0.000453275
Decreased	Heterotrophic Bacteria	Nitrogen	K11963	urtE; urea transport system ATP-binding protein	0.00852571	0.0108242	0.00927183
Decreased	Heterotrophic Bacteria	Lipopolysaccharide	K12541	lapB; ATP-binding cassette, subfamily C, bacterial LapB	0.0416461	0.0483811	0.045683
Increased	Heterotrophic Bacteria	Other	K15551	tauA; taurine transport system substrate-binding protein	0.046795	0.0202565	5.27478899830753e-06
Increased	Heterotrophic Bacteria	Other	K15583	oppD; oligopeptide transport system ATP-binding protein	0.0143401	0.0445447	4.63216951258668e-06
Increased	Prochlorococcus	Nitrogen	K03320	amt, AMT, MEP, ammonium transporter, Amt family	0.0138472	0.0799936	1.64893e-05
Decreased	Prochlorococcus	Other ABCT	K06147	ABCB-BAC; ATP-binding cassette, subfamily B, bacterial	0.00220951	0.0826456	0.048948
Decreased	Prochlorococcus	Other	K06901	pbuG, putative MFS transporter, AGZA family, xanthine/uracil permease	0.00055789	0.0389596	0.000748679

## Sheet: Data S4
Supplementary Data 4. DESEQ2 results for all DNA_Pol_A and GP23 carrying vOTU scaffolds . P-values (padj) were obtained via DESEQ2 using the wald test and corrected for multiple testing using the Benjamini and Hochberg method
genome	baseMean	log2FoldChange	lfcSE	stat	pvalue	padj	comparison
T0_S_k141_1018661	1.09729	-1.61317	0.780088	-2.06793	0.0386463	0.0852912	2000_SRF_SOM
T0_S_k141_1018661	1.0387	-0.0105006	0.924439	-0.0113589	0.990937	0.995802	0800_SRF_SOM
T0_S_k141_1018661	1.07505	1.96461	1.06347	1.84735	0.0646966	0.112227	2000_SOM_DCM
T0_S_k141_1018661	0.376824	1.32086	1.32329	0.99816	0.318202	0.37901	0800_SOM_DCM
T0_S_k141_547350	6.21893	1.03518	0.513709	2.01511	0.0438927	0.124783	0800_SRF_SOM
T0_S_k141_547350	1.89585	2.85078	1.50698	1.89172	0.058528	0.10306	2000_SOM_DCM
T0_S_k141_547350	1.94636	3.07429	0.861375	3.56905	0.000358282	0.000867057	0800_SOM_DCM
T0_S_k141_547350	3.12185	0.422553	0.692452	0.610226	0.541712	0.655072	2000_SRF_SOM
T0_S_k141_67336	39.1566	-3.08981	0.423196	-7.30113	2.85e-13	3.75e-11	0800_SRF_SOM
T0_S_k141_67336	13.3812	-6.38637	0.672238	-9.50016	2.1e-21	8.25e-20	2000_SRF_SOM
T0_S_k141_67336	15.4017	5.30482	0.909598	5.83205	5.48e-09	4.22e-08	2000_SOM_DCM
T0_S_k141_67336	20.2904	6.37613	0.625014	10.2016	1.95e-24	3.29e-23	0800_SOM_DCM
T0_S_k141_699031	0	NA	NA	NA	NA	NA	0800_SOM_DCM
T0_S_k141_699031	0	NA	NA	NA	NA	NA	2000_SOM_DCM
T0_S_k141_699031	0.0912006	1.26921	3.03411	0.418312	0.675719	NA	2000_SRF_SOM
T0_S_k141_699031	0.217684	1.46508	2.95048	0.496558	0.619501	NA	0800_SRF_SOM
T0_S_k141_770247	75.3353	-3.26216	0.238441	-13.6812	1.31e-42	2.46e-40	2000_SRF_SOM
T0_S_k141_770247	17.9826	-2.45359	0.491839	-4.9886	6.08e-07	1.57e-05	0800_SRF_SOM
T0_S_k141_770247	79.605	5.13916	0.4878	10.5354	5.93e-26	2.35e-24	2000_SOM_DCM
T0_S_k141_770247	9.41914	3.60599	0.544928	6.61738	3.66e-11	1.97e-10	0800_SOM_DCM
T100_S_k141_382568	0.496485	1.64369	0.936278	1.75556	0.0791642	0.116233	0800_SOM_DCM
T100_S_k141_382568	0.489664	0.73178	1.41042	0.518837	0.603874	0.658509	2000_SOM_DCM
T100_S_k141_382568	1.81019	1.07788	0.771598	1.39695	0.162429	0.306718	0800_SRF_SOM
T100_S_k141_382568	1.56874	2.10043	0.696716	3.01476	0.00257181	0.00879445	2000_SRF_SOM
T100_S_k141_52362	7.80215	-1.31742	0.341368	-3.85923	0.000113747	0.00056054	2000_SRF_SOM
T100_S_k141_52362	4.81421	-0.748096	0.397527	-1.88187	0.059853	0.15456	0800_SRF_SOM
T100_S_k141_52362	7.07778	4.75742	0.962503	4.94276	7.7e-07	4.24e-06	2000_SOM_DCM
T100_S_k141_52362	1.9673	3.7221	0.631403	5.89497	3.75e-09	1.66e-08	0800_SOM_DCM
T100_S_k141_620396	38.0436	6.07772	0.852535	7.129	1.01e-12	1.18e-11	2000_SOM_DCM
T100_S_k141_620396	51.8898	-0.275779	0.183191	-1.50542	0.132216	0.223411	2000_SRF_SOM
T100_S_k141_620396	79.4159	0.211385	0.186336	1.13443	0.256615	0.415988	0800_SRF_SOM
T100_S_k141_620396	29.1886	6.6892	0.590795	11.3224	1.02e-29	2.51e-28	0800_SOM_DCM
T100_S_k141_656302	5.22158	3.55174	0.670901	5.29398	1.2e-07	4.45e-07	0800_SOM_DCM
T100_S_k141_656302	3.74729	1.97389	0.766273	2.57596	0.00999621	0.0228574	2000_SOM_DCM
T100_S_k141_656302	18.5608	1.25789	0.347833	3.61636	0.000298778	0.00303502	0800_SRF_SOM
T100_S_k141_656302	12.967	2.10094	0.215678	9.74111	2.01e-22	8.74e-21	2000_SRF_SOM
T100_S_k141_740357	0.0789039	-1.05166	3.39517	-0.309752	0.75675	NA	2000_SOM_DCM
T100_S_k141_740357	0.339623	1.73833	1.38608	1.25413	0.209795	NA	2000_SRF_SOM
T100_S_k141_740357	0.263625	2.13834	1.92801	1.10909	0.267391	NA	0800_SRF_SOM
T100_S_k141_740357	0	NA	NA	NA	NA	NA	0800_SOM_DCM
T104_S_k141_206891	7.495	3.34882	0.801179	4.17986	2.92e-05	8.16e-05	0800_SOM_DCM
T104_S_k141_206891	3.93817	0.39467	0.705201	0.559655	0.575715	0.634827	2000_SOM_DCM
T104_S_k141_206891	25.5251	1.36889	0.576199	2.37572	0.0175145	0.064735	0800_SRF_SOM
T104_S_k141_206891	17.5789	3.0133	0.270432	11.1425	7.79e-29	5.07e-27	2000_SRF_SOM
T104_S_k141_656682	68.9931	5.50438	0.281812	19.5321	5.86e-85	5.44e-82	0800_SOM_DCM
T104_S_k141_656682	120.729	5.35078	0.416612	12.8436	9.35e-38	9.03e-36	2000_SOM_DCM
T104_S_k141_656682	170.988	-0.451073	0.156785	-2.87702	0.00401451	0.0219983	0800_SRF_SOM
T104_S_k141_656682	144.543	-0.970993	0.160097	-6.06502	1.32e-09	1.44e-08	2000_SRF_SOM
T104_S_k141_738313	5.92704	-4.87879	0.71181	-6.85406	7.18e-12	1.03e-10	2000_SRF_SOM
T104_S_k141_738313	15.6483	-1.43025	0.381607	-3.74797	0.000178269	0.0020065	0800_SRF_SOM
T104_S_k141_738313	7.21769	3.85547	0.537624	7.17132	7.43e-13	4.72e-12	0800_SOM_DCM
T104_S_k141_738313	6.64198	3.54875	0.866526	4.09537	4.21e-05	0.000169268	2000_SOM_DCM
T108_S_k141_256758	1.13517	-1.36377	0.827969	-1.64713	0.0995323	0.219632	0800_SRF_SOM
T108_S_k141_256758	1.14293	-2.68036	0.866619	-3.0929	0.00198213	0.00696608	2000_SRF_SOM
T108_S_k141_256758	0.521087	1.81439	0.911556	1.99043	0.0465433	0.072959	0800_SOM_DCM
T108_S_k141_256758	1.24789	2.14777	1.12549	1.9083	0.056353	0.100078	2000_SOM_DCM
T108_S_k141_333157	0.259295	0.796543	1.01928	0.781473	0.434524	NA	0800_SOM_DCM
T108_S_k141_333157	0.430062	0.806624	1.35322	0.59608	0.551122	NA	2000_SOM_DCM
T108_S_k141_333157	0.399221	-1.24976	1.0566	-1.18281	0.236883	NA	2000_SRF_SOM
T108_S_k141_333157	0.761628	0.341592	0.809083	0.422197	0.672881	0.786405	0800_SRF_SOM
T108_S_k141_526703	0.583927	0.408847	1.43121	0.285665	0.775135	NA	0800_SRF_SOM
T108_S_k141_526703	0.703377	-0.678533	0.943444	-0.719209	0.472012	0.591754	2000_SRF_SOM
T108_S_k141_526703	0.626014	-0.0591414	1.16797	-0.0506359	0.959616	0.966085	2000_SOM_DCM
T108_S_k141_526703	0.256584	0.0577918	1.59311	0.0362761	0.971062	NA	0800_SOM_DCM
T112_D_k141_139544	1.276	-0.815444	0.698974	-1.16663	0.24336	0.358481	2000_SRF_SOM
T112_D_k141_139544	0.62603	-0.980047	1.05931	-0.925178	0.354874	NA	0800_SRF_SOM
T112_D_k141_139544	1.44859	-0.141912	0.798577	-0.177706	0.858954	0.880889	2000_SOM_DCM
T112_D_k141_139544	0.5204	-0.236533	0.921194	-0.256768	0.797358	0.823375	0800_SOM_DCM
T112_D_k141_184563	4.12763	-6.22793	0.780431	-7.98012	1.46e-15	1.21e-14	0800_SOM_DCM
T112_D_k141_184563	0	NA	NA	NA	NA	NA	0800_SRF_SOM
T112_D_k141_184563	0	NA	NA	NA	NA	NA	2000_SRF_SOM
T112_D_k141_184563	4.36881	-6.82958	0.879963	-7.76122	8.41e-15	1.25e-13	2000_SOM_DCM
T112_D_k141_200878	0	NA	NA	NA	NA	NA	0800_SRF_SOM
T112_D_k141_200878	0.488816	-3.43403	1.16507	-2.94749	0.00320366	0.00653649	0800_SOM_DCM
T112_D_k141_200878	0.187421	-2.98616	2.85731	-1.04509	0.29598	NA	2000_SOM_DCM
T112_D_k141_200878	0	NA	NA	NA	NA	NA	2000_SRF_SOM
T112_D_k141_370433	106.429	-9.55755	0.52397	-18.2406	2.46e-74	2.61e-71	2000_SOM_DCM
T112_D_k141_370433	99.0228	-9.75496	0.577853	-16.8814	6.17e-64	1.85e-61	0800_SOM_DCM
T112_D_k141_370433	0.237001	-0.308146	1.70221	-0.181028	0.856346	NA	0800_SRF_SOM
T112_D_k141_370433	0.293018	-1.25917	1.48232	-0.849459	0.395626	NA	2000_SRF_SOM
T112_D_k141_383869	0.351835	-1.50918	1.68025	-0.898188	0.369085	NA	2000_SRF_SOM
T112_D_k141_383869	0.15308	0.143607	1.58317	0.0907083	0.927724	NA	0800_SOM_DCM
T112_D_k141_383869	0.425647	0.746641	2.01315	0.370882	0.710725	NA	2000_SOM_DCM
T112_D_k141_383869	0.35302	-0.51369	1.37224	-0.374344	0.708148	NA	0800_SRF_SOM
T112_D_k141_86605	20.8442	-4.86636	0.368804	-13.195	9.38e-40	5.27e-38	0800_SOM_DCM
T112_D_k141_86605	11.3971	-4.66825	0.592278	-7.88185	3.23e-15	5e-14	2000_SOM_DCM
T112_D_k141_86605	1.55931	-3.04316	1.02546	-2.9676	0.00300133	0.0180213	0800_SRF_SOM
T112_D_k141_86605	0.91995	-2.84147	1.13948	-2.49366	0.0126433	0.0341515	2000_SRF_SOM
T112_S_k141_1070534	0.234601	0.632218	1.14571	0.551814	0.581076	NA	0800_SOM_DCM
T112_S_k141_1070534	0.631883	1.33287	1.32144	1.00865	0.313145	0.401858	2000_SOM_DCM
T112_S_k141_1070534	0.722977	0.324489	1.0086	0.321722	0.747663	0.839081	0800_SRF_SOM
T112_S_k141_1070534	1.21848	0.735085	0.800083	0.918761	0.35822	0.481238	2000_SRF_SOM
T112_S_k141_216001	0.168866	0.249223	1.53661	0.16219	0.871157	NA	0800_SOM_DCM
T112_S_k141_216001	0.413805	0.373218	1.2024	0.310394	0.756262	NA	2000_SRF_SOM
T112_S_k141_216001	0.817853	1.68399	0.856753	1.96554	0.0493514	0.135714	0800_SRF_SOM
T112_S_k141_216001	0.236069	-0.0147556	1.95661	-0.00754139	0.993983	NA	2000_SOM_DCM
T112_S_k141_356514	54.3463	-3.43991	0.242766	-14.1696	1.41e-45	3.48e-43	2000_SRF_SOM
T112_S_k141_356514	12.6375	-2.57645	0.507337	-5.07838	3.81e-07	1.03e-05	0800_SRF_SOM
T112_S_k141_356514	6.87844	2.75733	0.502348	5.48888	4.04e-08	1.59e-07	0800_SOM_DCM
T112_S_k141_356514	59.2562	3.95347	0.396495	9.97105	2.04e-23	6.48e-22	2000_SOM_DCM
T112_S_k141_358723	1.28464	-1.82746	0.902529	-2.02482	0.042886	0.122704	0800_SRF_SOM
T112_S_k141_358723	0.646815	2.04792	0.848761	2.41283	0.0158292	0.0278209	0800_SOM_DCM
T112_S_k141_358723	1.69641	2.6981	1.04266	2.58771	0.00966155	0.0221451	2000_SOM_DCM
T112_S_k141_358723	1.83907	-1.88903	0.716879	-2.63507	0.00841202	0.0242528	2000_SRF_SOM
T112_S_k141_630755	1.60607	3.52095	0.911543	3.86263	0.000112173	0.00137392	0800_SRF_SOM
T112_S_k141_630755	0.128675	-0.254812	2.76359	-0.0922031	0.926537	NA	0800_SOM_DCM
T112_S_k141_630755	2.30563	4.95544	0.895175	5.53573	3.1e-08	2.84e-07	2000_SRF_SOM
T112_S_k141_630755	0.0467651	-1.27361	3.39517	-0.375124	0.707568	NA	2000_SOM_DCM
T112_S_k141_717971	0.235062	1.34416	1.69874	0.791269	0.428787	NA	0800_SRF_SOM
T112_S_k141_717971	0.0955445	-1.05166	3.39517	-0.309752	0.75675	NA	2000_SOM_DCM
T112_S_k141_717971	0.0872346	0.248233	3.03411	0.081814	0.934795	NA	2000_SRF_SOM
T112_S_k141_717971	0.0415282	-1.01664	2.99016	-0.339994	0.733861	NA	0800_SOM_DCM
T112_S_k141_76063	39.6449	0.800167	0.13513	5.92146	3.19e-09	3.3e-08	2000_SRF_SOM
T112_S_k141_76063	12.4477	6.07909	0.626341	9.70572	2.85e-22	4.16e-21	0800_SOM_DCM
T112_S_k141_76063	19.7741	6.24103	0.938965	6.64671	3e-11	2.98e-10	2000_SOM_DCM
T112_S_k141_76063	39.7633	0.713024	0.217494	3.27836	0.00104411	0.00809055	0800_SRF_SOM
T112_S_k141_799421	7.17637	3.02962	0.422231	7.17526	7.22e-13	4.6e-12	0800_SOM_DCM
T112_S_k141_799421	14.7777	-1.00717	0.259067	-3.88766	0.000101216	0.000504628	2000_SRF_SOM
T112_S_k141_799421	12.7291	4.02401	0.755301	5.32769	9.95e-08	6.34e-07	2000_SOM_DCM
T112_S_k141_799421	16.6542	-0.173203	0.228351	-0.758493	0.448156	0.603332	0800_SRF_SOM
T12_S_k141_104308	0.310703	0.320666	1.35635	0.236418	0.813108	NA	2000_SOM_DCM
T12_S_k141_104308	0.382325	-0.563139	1.03834	-0.542344	0.587582	NA	2000_SRF_SOM
T12_S_k141_104308	0.742983	-1.28162	1.02289	-1.25294	0.210226	0.365054	0800_SRF_SOM
T12_S_k141_104308	0.492384	0.668867	0.974537	0.686344	0.492496	0.543191	0800_SOM_DCM
T12_S_k141_1082462	21.5953	1.89435	0.303552	6.24059	4.36e-10	2.12e-09	0800_SOM_DCM
T12_S_k141_1082462	48.0533	2.03112	0.258053	7.87096	3.52e-15	5.43e-14	2000_SOM_DCM
T12_S_k141_1082462	32.523	-3.66115	0.410366	-8.92168	4.59e-19	1.86e-16	0800_SRF_SOM
T12_S_k141_1082462	39.4192	-5.56916	0.44941	-12.3922	2.88e-35	3.14e-33	2000_SRF_SOM
T12_S_k141_114173	1.14883	2.13808	0.682578	3.13236	0.00173406	0.00373534	0800_SOM_DCM
T12_S_k141_114173	4.3306	1.06342	0.375679	2.83067	0.00464502	0.0146296	2000_SRF_SOM
T12_S_k141_114173	2.01827	1.80904	0.955435	1.89342	0.0583022	0.1027	2000_SOM_DCM
T12_S_k141_114173	3.48044	0.672698	0.398913	1.68633	0.091733	0.20732	0800_SRF_SOM
T12_S_k141_1153664	3.36928	-1.68973	0.554316	-3.04832	0.00230128	0.00794765	2000_SRF_SOM
T12_S_k141_1153664	3.76514	-1.8048	0.655235	-2.75443	0.00587939	0.0290708	0800_SRF_SOM
T12_S_k141_1153664	3.00851	3.54833	1.01119	3.50905	0.000449709	0.0014419	2000_SOM_DCM
T12_S_k141_1153664	1.69669	3.50025	0.721035	4.85448	1.21e-06	4.01e-06	0800_SOM_DCM
T12_S_k141_1354129	0.646278	1.24554	1.20172	1.03646	0.299987	0.387896	2000_SOM_DCM
T12_S_k141_1354129	0.6497	2.09603	0.748313	2.80101	0.00509431	0.00997396	0800_SOM_DCM
T12_S_k141_1354129	2.58044	1.07164	0.449342	2.38491	0.0170832	0.0635366	0800_SRF_SOM
T12_S_k141_1354129	1.89863	1.68547	0.61746	2.72967	0.0063397	0.0190621	2000_SRF_SOM
T12_S_k141_182369	8.76044	0.678823	0.494065	1.37395	0.169456	0.315657	0800_SRF_SOM
T12_S_k141_182369	5.57336	2.49063	0.386132	6.4502	1.12e-10	1.38e-09	2000_SRF_SOM
T12_S_k141_182369	1.1541	2.18052	1.13607	1.91936	0.0549384	0.0980216	2000_SOM_DCM
T12_S_k141_182369	2.88537	4.2078	0.854173	4.92616	8.39e-07	2.83e-06	0800_SOM_DCM
T12_S_k141_795652	0.449294	0.0317754	1.32525	0.0239769	0.980871	NA	2000_SOM_DCM
T12_S_k141_795652	0.340996	-0.622352	1.43292	-0.434323	0.664054	0.699357	0800_SOM_DCM
T12_S_k141_795652	0.506706	-0.537479	1.01922	-0.527342	0.597956	0.703482	2000_SRF_SOM
T12_S_k141_795652	0.736109	1.42542	1.25488	1.1359	0.255997	0.415772	0800_SRF_SOM
T12_S_k141_973965	0.876528	-0.60935	0.884862	-0.688638	0.491051	0.609226	2000_SRF_SOM
T12_S_k141_973965	0.725994	0.635267	1.21106	0.524552	0.599894	0.655066	2000_SOM_DCM
T12_S_k141_973965	0.559472	-1.33989	1.06475	-1.25841	0.208244	NA	0800_SRF_SOM
T12_S_k141_973965	0.286802	0.660022	1.05808	0.623794	0.532763	NA	0800_SOM_DCM
T16_D_k141_1032404	0.404813	-1.7445	1.7199	-1.01431	0.310436	NA	0800_SRF_SOM
T16_D_k141_1032404	1.2506	2.21225	1.22541	1.80531	0.0710269	0.121184	2000_SOM_DCM
T16_D_k141_1032404	1.15482	-3.09979	0.987928	-3.13767	0.00170295	0.00611093	2000_SRF_SOM
T16_D_k141_1032404	0.205276	0.561099	1.80208	0.311362	0.755525	NA	0800_SOM_DCM
T16_D_k141_1127577	0.406752	0.823417	1.3477	0.610977	0.541215	NA	0800_SRF_SOM
T16_D_k141_1127577	0.294979	1.61023	1.95209	0.824877	0.409441	NA	2000_SRF_SOM
T16_D_k141_1127577	0.0789039	-1.05166	3.39517	-0.309752	0.75675	NA	2000_SOM_DCM
T16_D_k141_1127577	0.104596	-0.255891	1.88916	-0.135452	0.892254	NA	0800_SOM_DCM
T16_D_k141_1473686	0.894885	-4.50268	1.32451	-3.39951	0.000675058	0.00208945	2000_SOM_DCM
T16_D_k141_1473686	0	NA	NA	NA	NA	NA	0800_SRF_SOM
T16_D_k141_1473686	0	NA	NA	NA	NA	NA	2000_SRF_SOM
T16_D_k141_1473686	1.13989	-4.27622	1.07708	-3.97019	7.18e-05	0.000191918	0800_SOM_DCM
T16_D_k141_16554	72.9367	-9.67839	0.550436	-17.5831	3.32e-69	1.47e-66	0800_SOM_DCM
T16_D_k141_16554	58.8714	-10.4679	0.647911	-16.1564	1.02e-58	4.89e-56	2000_SOM_DCM
T16_D_k141_16554	0.0775894	-0.237138	3.08014	-0.0769895	0.938632	NA	0800_SRF_SOM
T16_D_k141_16554	0.0474701	0.470183	3.03411	0.154966	0.876849	NA	2000_SRF_SOM
T16_D_k141_206903	34.7666	-5.29293	0.438144	-12.0803	1.34e-33	9.1e-32	2000_SOM_DCM
T16_D_k141_206903	3.49773	-2.18464	0.685311	-3.18781	0.00143355	0.0103103	0800_SRF_SOM
T16_D_k141_206903	2.11038	-3.25671	0.756501	-4.30496	1.67e-05	9.74e-05	2000_SRF_SOM
T16_D_k141_206903	75.9083	-5.60127	0.414378	-13.5173	1.24e-41	7.9e-40	0800_SOM_DCM
T16_D_k141_220891	0	NA	NA	NA	NA	NA	0800_SRF_SOM
T16_D_k141_220891	68.4158	-10.3707	0.606727	-17.0929	1.68e-65	5.91e-63	0800_SOM_DCM
T16_D_k141_220891	62.881	-10.5575	0.662565	-15.9342	3.67e-57	1.4e-54	2000_SOM_DCM
T16_D_k141_220891	0.0474701	0.470183	3.03411	0.154966	0.876849	NA	2000_SRF_SOM
T16_D_k141_61527	1.97512	-1.01136	0.799695	-1.26469	0.205984	0.287919	2000_SOM_DCM
T16_D_k141_61527	1.10455	-1.98962	0.886218	-2.24507	0.0247634	0.0594081	2000_SRF_SOM
T16_D_k141_61527	1.26826	-2.94695	1.02987	-2.86149	0.00421652	0.0227497	0800_SRF_SOM
T16_D_k141_61527	1.64667	-0.490605	0.675192	-0.726615	0.467462	0.520409	0800_SOM_DCM
T16_D_k141_745563	21.1042	-8.7073	0.592239	-14.7023	6.23e-49	7.15e-47	0800_SOM_DCM
T16_D_k141_745563	0.0246783	0.470183	3.03411	0.154966	0.876849	NA	2000_SRF_SOM
T16_D_k141_745563	0	NA	NA	NA	NA	NA	0800_SRF_SOM
T16_D_k141_745563	16.9959	-8.70362	0.694372	-12.5345	4.83e-36	4.05e-34	2000_SOM_DCM
T16_D_k141_75601	9.28317	-6.39977	0.861389	-7.42959	1.09e-13	1.42e-12	2000_SOM_DCM
T16_D_k141_75601	0.313615	-1.22599	2.8415	-0.431459	0.666134	NA	2000_SRF_SOM
T16_D_k141_75601	0.025944	0.275514	3.0819	0.0893973	0.928766	NA	0800_SRF_SOM
T16_D_k141_75601	13.4891	-7.77997	0.599032	-12.9876	1.44e-38	7.14e-37	0800_SOM_DCM
T16_S_k141_1175301	0.0373529	0.275514	3.0819	0.0893973	0.928766	NA	0800_SRF_SOM
T16_S_k141_1175301	0.0814339	0.0262829	3.03411	0.00866244	0.993088	NA	2000_SRF_SOM
T16_S_k141_1175301	0.0252926	-1.25471	2.99117	-0.41947	0.674873	NA	0800_SOM_DCM
T16_S_k141_1175301	0.0831965	-0.847742	3.39495	-0.249707	0.802814	NA	2000_SOM_DCM
T16_S_k141_235245	0.357494	1.22513	1.31411	0.932289	0.351187	NA	2000_SRF_SOM
T16_S_k141_235245	0.196326	1.04857	2.04019	0.513955	0.607284	NA	0800_SRF_SOM
T16_S_k141_235245	0.127117	-0.62446	2.50464	-0.249322	0.803112	NA	2000_SOM_DCM
T16_S_k141_235245	0.0387246	-1.01664	2.99016	-0.339994	0.733861	NA	0800_SOM_DCM
T16_S_k141_248369	1.26621	-0.440004	0.696576	-0.631666	0.527605	0.64248	2000_SRF_SOM
T16_S_k141_248369	0.743633	-1.1395	0.920332	-1.23814	0.215663	0.370325	0800_SRF_SOM
T16_S_k141_248369	0.356404	1.08921	0.900686	1.20931	0.226544	0.286069	0800_SOM_DCM
T16_S_k141_248369	0.973465	1.91606	1.13825	1.68334	0.0923092	0.149592	2000_SOM_DCM
T16_S_k141_348164	1.55565	0.328548	0.783811	0.419167	0.675094	0.787797	0800_SRF_SOM
T16_S_k141_348164	0.79604	1.64688	1.41476	1.16406	0.244398	0.330077	2000_SOM_DCM
T16_S_k141_348164	0.644386	1.57201	1.07167	1.46687	0.142411	0.192735	0800_SOM_DCM
T16_S_k141_348164	1.30942	0.35472	0.779936	0.454806	0.649249	0.745213	2000_SRF_SOM
T16_S_k141_4429	1.43937	1.04219	0.637988	1.63356	0.102351	0.144968	0800_SOM_DCM
T16_S_k141_4429	1.96716	2.06895	1.06363	1.94517	0.051754	0.0934918	2000_SOM_DCM
T16_S_k141_4429	3.26464	0.851597	0.438605	1.9416	0.052185	0.108406	2000_SRF_SOM
T16_S_k141_4429	3.11257	0.940325	0.452349	2.07876	0.0376396	0.112525	0800_SRF_SOM
T16_S_k141_639050	0.715355	1.43075	1.17813	1.21442	0.224587	0.308908	2000_SOM_DCM
T16_S_k141_639050	0.331141	1.16455	1.27714	0.911837	0.361855	0.421957	0800_SOM_DCM
T16_S_k141_639050	0.936389	-0.568906	0.827753	-0.68729	0.4919	0.610107	2000_SRF_SOM
T16_S_k141_639050	0.785707	-0.596599	0.96833	-0.616112	0.537821	0.680887	0800_SRF_SOM
T16_S_k141_757720	4.7055	4.4558	0.699532	6.36968	1.89e-10	9.53e-10	0800_SOM_DCM
T16_S_k141_757720	14.1184	2.36131	0.244619	9.65303	4.77e-22	1.98e-20	2000_SRF_SOM
T16_S_k141_757720	19.2061	1.42391	0.312532	4.55604	5.21e-06	0.000103848	0800_SRF_SOM
T16_S_k141_757720	3.50172	2.61811	0.899731	2.90988	0.00361566	0.00925756	2000_SOM_DCM
T16_S_k141_786702	23.1525	-3.39652	0.310642	-10.9339	7.94e-28	4.93e-26	2000_SRF_SOM
T16_S_k141_786702	7.74344	-2.35439	0.558763	-4.21358	2.51e-05	0.000396304	0800_SRF_SOM
T16_S_k141_786702	3.85215	3.56243	0.655002	5.43881	5.36e-08	2.08e-07	0800_SOM_DCM
T16_S_k141_786702	24.6728	5.97735	0.896084	6.67053	2.55e-11	2.56e-10	2000_SOM_DCM
T16_S_k141_899138	40.0084	0.125741	0.185246	0.678778	0.497279	0.647201	0800_SRF_SOM
T16_S_k141_899138	31.4455	6.90178	0.954677	7.22944	4.85e-13	5.89e-12	2000_SOM_DCM
T16_S_k141_899138	39.8801	-0.546042	0.171777	-3.17879	0.00147893	0.00539588	2000_SRF_SOM
T16_S_k141_899138	14.7705	6.35407	0.610032	10.416	2.1e-25	3.83e-24	0800_SOM_DCM
T20_S_k141_167658	9.3624	1.56276	0.243784	6.41043	1.45e-10	1.77e-09	2000_SRF_SOM
T20_S_k141_167658	3.59732	4.52365	0.793652	5.69979	1.2e-08	5.01e-08	0800_SOM_DCM
T20_S_k141_167658	13.155	1.197	0.380546	3.14548	0.00165813	0.0114554	0800_SRF_SOM
T20_S_k141_167658	3.32717	3.68121	0.96458	3.81638	0.000135422	0.000486969	2000_SOM_DCM
T20_S_k141_572039	5.49901	4.90575	0.575218	8.5285	1.48e-17	4.03e-16	2000_SRF_SOM
T20_S_k141_572039	0.219411	0.473696	2.14269	0.221076	0.825033	NA	0800_SOM_DCM
T20_S_k141_572039	2.00313	3.02971	0.690205	4.38957	1.14e-05	0.000203169	0800_SRF_SOM
T20_S_k141_572039	0.243276	0.012788	3.0036	0.00425757	0.996603	NA	2000_SOM_DCM
T20_S_k141_82950	0.823487	2.27719	0.914551	2.48995	0.0127761	0.0344111	2000_SRF_SOM
T20_S_k141_82950	0.675401	0.340183	0.942845	0.360805	0.718245	NA	0800_SRF_SOM
T20_S_k141_82950	0.230447	0.611696	1.05234	0.581274	0.561056	NA	0800_SOM_DCM
T20_S_k141_82950	0.155893	-0.410793	2.45945	-0.167026	0.867349	NA	2000_SOM_DCM
T20_S_k141_954736	1.57366	2.59972	1.01574	2.55944	0.0104842	0.0238306	2000_SOM_DCM
T20_S_k141_954736	1.14148	2.91663	0.670503	4.34991	1.36e-05	3.99e-05	0800_SOM_DCM
T20_S_k141_954736	2.34205	-1.56104	0.592397	-2.63513	0.00841056	0.038122	0800_SRF_SOM
T20_S_k141_954736	2.49435	0.318013	0.525403	0.605274	0.544997	0.658026	2000_SRF_SOM
T20_S_k141_977964	0.838105	3.73124	1.12053	3.32987	0.00086885	0.00338899	2000_SRF_SOM
T20_S_k141_977964	0	NA	NA	NA	NA	NA	2000_SOM_DCM
T20_S_k141_977964	0.557983	1.81678	2.14499	0.846991	0.397	0.455663	0800_SOM_DCM
T20_S_k141_977964	2.2339	1.56477	0.969077	1.6147	0.106375	0.229798	0800_SRF_SOM
T24_S_k141_115701	15.0802	1.97308	0.50609	3.89867	9.67e-05	0.000357898	2000_SOM_DCM
T24_S_k141_115701	15.5801	3.07762	0.448083	6.86841	6.49e-12	3.78e-11	0800_SOM_DCM
T24_S_k141_115701	26.9981	-3.36928	0.484278	-6.95731	3.47e-12	3.34e-10	0800_SRF_SOM
T24_S_k141_115701	12.3042	-5.95258	0.694207	-8.57465	9.94e-18	2.76e-16	2000_SRF_SOM
T24_S_k141_154234	1.83951	2.75708	1.04544	2.63724	0.00835833	0.0194804	2000_SOM_DCM
T24_S_k141_154234	1.18988	-2.02759	1.02202	-1.98391	0.0472655	0.131606	0800_SRF_SOM
T24_S_k141_154234	0.533026	1.83999	1.09949	1.67349	0.0942315	0.135153	0800_SOM_DCM
T24_S_k141_154234	2.16293	-1.17152	0.646488	-1.81212	0.0699669	0.136058	2000_SRF_SOM
T24_S_k141_223310	0.241138	0.766108	1.16525	0.65746	0.510885	NA	0800_SOM_DCM
T24_S_k141_223310	0.863247	0.587576	0.807805	0.727374	0.466997	0.621534	0800_SRF_SOM
T24_S_k141_223310	0.517284	1.0184	1.99111	0.511472	0.60902	0.662929	2000_SOM_DCM
T24_S_k141_223310	0.506934	-1.11584	1.44495	-0.772231	0.439978	0.562531	2000_SRF_SOM
T24_S_k141_238922	36.0589	-0.721117	0.219048	-3.29206	0.000994578	0.00780876	0800_SRF_SOM
T24_S_k141_238922	36.4358	6.53829	0.896438	7.29363	3.02e-13	3.76e-12	2000_SOM_DCM
T24_S_k141_238922	15.3753	5.61276	0.521856	10.7554	5.59e-27	1.14e-25	0800_SOM_DCM
T24_S_k141_238922	41.4258	-1.2491	0.139108	-8.97937	2.72e-19	9.08e-18	2000_SRF_SOM
T24_S_k141_367679	142.969	-0.321492	0.0886332	-3.62721	0.000286497	0.00127388	2000_SRF_SOM
T24_S_k141_367679	58.9061	6.96908	0.468032	14.8902	3.82e-50	4.7e-48	0800_SOM_DCM
T24_S_k141_367679	158.741	-0.00775044	0.0924851	-0.0838021	0.933214	0.958705	0800_SRF_SOM
T24_S_k141_367679	104.728	6.53138	0.648749	10.0677	7.68e-24	2.59e-22	2000_SOM_DCM
T24_S_k141_372486	4.82227	4.50913	0.634417	7.10752	1.18e-12	7.39e-12	0800_SOM_DCM
T24_S_k141_372486	27.0026	-2.57843	0.288078	-8.95048	3.54e-19	1.17e-17	2000_SRF_SOM
T24_S_k141_372486	9.71009	-1.90621	0.466587	-4.08543	4.4e-05	0.000629307	0800_SRF_SOM
T24_S_k141_372486	27.5273	6.10748	0.906665	6.7362	1.63e-11	1.66e-10	2000_SOM_DCM
T24_S_k141_386768	0.284928	-0.174305	1.64737	-0.105809	0.915734	NA	2000_SOM_DCM
T24_S_k141_386768	2.08515	3.47081	0.681299	5.0944	3.5e-07	2.71e-06	2000_SRF_SOM
T24_S_k141_386768	2.51593	2.44968	0.701967	3.48974	0.000483487	0.00446429	0800_SRF_SOM
T24_S_k141_386768	0.414766	1.39975	1.58764	0.881658	0.377962	0.437377	0800_SOM_DCM
T24_S_k141_691830	0.0742395	0.596109	3.0819	0.193423	0.846628	NA	0800_SRF_SOM
T24_S_k141_691830	0.024445	-1.25471	2.99117	-0.41947	0.674873	NA	0800_SOM_DCM
T24_S_k141_691830	0.0895471	-0.821654	3.39489	-0.242027	0.808759	NA	2000_SOM_DCM
T24_S_k141_691830	0.222958	0.919652	2.38469	0.385648	0.699757	NA	2000_SRF_SOM
T24_S_k141_855690	0.122313	-0.429631	2.23359	-0.19235	0.847468	NA	0800_SRF_SOM
T24_S_k141_855690	0.0627412	-0.588732	2.46174	-0.239153	0.810987	NA	0800_SOM_DCM
T24_S_k141_855690	0.144868	-0.212831	2.54695	-0.0835632	0.933404	NA	2000_SRF_SOM
T24_S_k141_855690	0.153821	-0.583506	3.09333	-0.188634	0.85038	NA	2000_SOM_DCM
T24_S_k141_977055	20.5775	4.7264	0.822859	5.74388	9.25e-09	6.98e-08	2000_SOM_DCM
T24_S_k141_977055	32.457	-2.42936	0.36881	-6.58704	4.49e-11	3.29e-09	0800_SRF_SOM
T24_S_k141_977055	17.7285	-5.91222	0.697371	-8.47788	2.29e-17	6.11e-16	2000_SRF_SOM
T24_S_k141_977055	16.4713	5.02238	0.52334	9.59678	8.25e-22	1.15e-20	0800_SOM_DCM
T28_S_k141_1009174	0.0674879	-1.05166	3.39517	-0.309752	0.75675	NA	2000_SOM_DCM
T28_S_k141_1009174	0.332443	1.74787	1.41894	1.23181	0.21802	NA	2000_SRF_SOM
T28_S_k141_1009174	0.539507	-0.405375	1.40301	-0.288933	0.772633	NA	0800_SRF_SOM
T28_S_k141_1009174	0.184623	0.317192	2.17671	0.14572	0.884142	NA	0800_SOM_DCM
T28_S_k141_1108464	0.183136	-0.35467	2.40893	-0.147231	0.882949	NA	2000_SOM_DCM
T28_S_k141_1108464	0.314461	0.483954	1.44837	0.334138	0.738276	NA	2000_SRF_SOM
T28_S_k141_1108464	0.255921	-0.448952	1.66758	-0.269224	0.787757	NA	0800_SOM_DCM
T28_S_k141_1108464	0.358591	0.0239096	1.33662	0.0178882	0.985728	NA	0800_SRF_SOM
T28_S_k141_1116762	2.63652	0.856435	0.66919	1.27981	0.200612	0.353456	0800_SRF_SOM
T28_S_k141_1116762	0.761606	2.25514	0.90406	2.49446	0.0126148	0.0227382	0800_SOM_DCM
T28_S_k141_1116762	1.2393	2.26097	1.02162	2.21312	0.0268891	0.0533982	2000_SOM_DCM
T28_S_k141_1116762	2.44535	0.614528	0.479868	1.28062	0.200328	0.309142	2000_SRF_SOM
T28_S_k141_1128713	40.9375	-0.920142	0.231354	-3.9772	6.97e-05	0.000933386	0800_SRF_SOM
T28_S_k141_1128713	42.3352	-1.58703	0.139705	-11.3598	6.63e-30	4.6e-28	2000_SRF_SOM
T28_S_k141_1128713	17.6674	6.0197	0.539908	11.1495	7.2e-29	1.66e-27	0800_SOM_DCM
T28_S_k141_1128713	39.704	6.65646	0.897982	7.4127	1.24e-13	1.61e-12	2000_SOM_DCM
T28_S_k141_1330698	7.98771	0.729744	0.393699	1.85356	0.0638021	0.160651	0800_SRF_SOM
T28_S_k141_1330698	2.60385	3.39564	0.749105	4.53294	5.82e-06	1.78e-05	0800_SOM_DCM
T28_S_k141_1330698	2.54536	1.74275	0.851035	2.0478	0.0405796	0.0760885	2000_SOM_DCM
T28_S_k141_1330698	13.3699	2.846	0.250178	11.3759	5.51e-30	3.86e-28	2000_SRF_SOM
T28_S_k141_176817	4.7121	1.98959	0.488222	4.07517	4.6e-05	0.000650469	0800_SRF_SOM
T28_S_k141_176817	3.96168	3.7941	0.519838	7.29861	2.91e-13	4.82e-12	2000_SRF_SOM
T28_S_k141_176817	0.356406	0.570693	1.25323	0.455377	0.648838	NA	2000_SOM_DCM
T28_S_k141_176817	0.942957	2.48954	0.865951	2.87492	0.00404132	0.00806555	0800_SOM_DCM
T28_S_k141_23828	6.91845	0.271942	0.286555	0.949002	0.34262	0.504892	0800_SRF_SOM
T28_S_k141_23828	5.02488	4.25279	1.00997	4.21083	2.54e-05	0.000107038	2000_SOM_DCM
T28_S_k141_23828	2.36934	3.92976	0.615523	6.38443	1.72e-10	8.68e-10	0800_SOM_DCM
T28_S_k141_23828	7.42754	0.0934235	0.346252	0.269814	0.787303	0.852864	2000_SRF_SOM
T28_S_k141_391434	0.257724	0.0496073	2.13494	0.0232359	0.981462	NA	0800_SOM_DCM
T28_S_k141_391434	0.931418	1.5832	1.33505	1.18587	0.235674	0.392705	0800_SRF_SOM
T28_S_k141_391434	0.484938	2.29739	1.52201	1.50944	0.131186	0.221916	2000_SRF_SOM
T28_S_k141_391434	0.108587	-1.27361	3.39517	-0.375124	0.707568	NA	2000_SOM_DCM
T28_S_k141_442920	11.7708	-2.18899	0.506477	-4.32199	1.55e-05	0.000261438	0800_SRF_SOM
T28_S_k141_442920	5.8301	3.73876	0.603787	6.19219	5.93e-10	2.84e-09	0800_SOM_DCM
T28_S_k141_442920	11.1995	-4.96187	0.679835	-7.29864	2.91e-13	4.82e-12	2000_SRF_SOM
T28_S_k141_442920	12.7216	4.12607	0.828375	4.98091	6.33e-07	3.54e-06	2000_SOM_DCM
T28_S_k141_512028	9.19743	5.67247	0.665893	8.51859	1.62e-17	1.57e-16	0800_SOM_DCM
T28_S_k141_512028	17.2242	6.0036	0.940442	6.38381	1.73e-10	1.59e-09	2000_SOM_DCM
T28_S_k141_512028	18.021	-3.14078	0.526694	-5.9632	2.47e-09	1.16e-07	0800_SRF_SOM
T28_S_k141_512028	15.6777	-5.19338	0.625867	-8.29791	1.06e-16	2.58e-15	2000_SRF_SOM
T28_S_k141_535834	6.52775	0.950017	0.288641	3.29134	0.00099711	0.00383029	2000_SRF_SOM
T28_S_k141_535834	3.08173	3.57914	0.984943	3.63385	0.000279221	0.00093282	2000_SOM_DCM
T28_S_k141_535834	7.45362	0.351333	0.392058	0.896125	0.370186	0.531782	0800_SRF_SOM
T28_S_k141_535834	2.7636	3.92488	0.741348	5.29425	1.2e-07	4.45e-07	0800_SOM_DCM
T28_S_k141_591194	31.1012	6.13805	0.485195	12.6507	1.11e-36	4.59e-35	0800_SOM_DCM
T28_S_k141_591194	81.1858	-0.0545947	0.114797	-0.475574	0.634378	0.75666	0800_SRF_SOM
T28_S_k141_591194	53.46	7.08842	0.928086	7.63768	2.21e-14	3.08e-13	2000_SOM_DCM
T28_S_k141_591194	67.007	-0.578704	0.162694	-3.55701	0.000375095	0.00160904	2000_SRF_SOM
T28_S_k141_596605	9.09303	3.18928	0.382789	8.33169	7.97e-17	7.27e-16	0800_SOM_DCM
T28_S_k141_596605	25.4491	-0.223442	0.168097	-1.32924	0.183767	0.28905	2000_SRF_SOM
T28_S_k141_596605	18.8516	3.34266	0.56472	5.91915	3.24e-09	2.56e-08	2000_SOM_DCM
T28_S_k141_596605	23.1103	-0.0577768	0.20404	-0.283164	0.777051	0.85828	0800_SRF_SOM
T28_S_k141_606981	19.4382	2.86508	0.499855	5.73183	9.94e-09	7.45e-08	2000_SOM_DCM
T28_S_k141_606981	21.7345	-1.38097	0.341674	-4.04178	5.3e-05	0.000730354	0800_SRF_SOM
T28_S_k141_606981	11.2673	2.86383	0.360288	7.94871	1.88e-15	1.53e-14	0800_SOM_DCM
T28_S_k141_606981	18.4228	-2.21897	0.308813	-7.18546	6.7e-13	1.07e-11	2000_SRF_SOM
T28_S_k141_653335	1.13403	2.14003	1.24613	1.71733	0.0859183	0.140883	2000_SOM_DCM
T28_S_k141_653335	7.10505	1.98185	0.672963	2.94496	0.00322995	0.018823	0800_SRF_SOM
T28_S_k141_653335	1.44902	3.20121	1.29678	2.46858	0.0135648	0.024237	0800_SOM_DCM
T28_S_k141_653335	6.76871	2.96758	0.412882	7.18747	6.6e-13	1.06e-11	2000_SRF_SOM
T28_S_k141_704287	259.657	-0.742086	0.150415	-4.93359	8.07e-07	2e-05	0800_SRF_SOM
T28_S_k141_704287	278.954	-0.818334	0.0964876	-8.48123	2.23e-17	5.95e-16	2000_SRF_SOM
T28_S_k141_704287	109.984	7.27137	0.392325	18.534	1.1e-76	6.23e-74	0800_SOM_DCM
T28_S_k141_704287	225.385	7.16582	0.555015	12.911	3.9e-38	3.92e-36	2000_SOM_DCM
T28_S_k141_771514	4.83827	0.564388	0.54045	1.04429	0.29635	0.384737	2000_SOM_DCM
T28_S_k141_771514	3.30814	-1.55459	0.610531	-2.5463	0.0108872	0.0460705	0800_SRF_SOM
T28_S_k141_771514	2.42268	0.55001	0.460646	1.194	0.232479	0.292228	0800_SOM_DCM
T28_S_k141_771514	3.58334	-2.96721	0.64709	-4.58547	4.53e-06	2.91e-05	2000_SRF_SOM
T28_S_k141_773037	9.97213	2.96713	0.357075	8.30955	9.61e-17	8.67e-16	0800_SOM_DCM
T28_S_k141_773037	19.0731	-0.836064	0.195166	-4.28386	1.84e-05	0.000106142	2000_SRF_SOM
T28_S_k141_773037	21.9923	-0.559885	0.238736	-2.3452	0.0190168	0.0688055	0800_SRF_SOM
T28_S_k141_773037	16.6922	2.62212	0.460277	5.69683	1.22e-08	9.02e-08	2000_SOM_DCM
T28_S_k141_788993	0.232827	0.592671	1.19565	0.495688	0.620114	NA	0800_SOM_DCM
T28_S_k141_788993	0.688296	1.7949	0.915946	1.95961	0.0500409	0.104742	2000_SRF_SOM
T28_S_k141_788993	0.174301	-0.272879	2.43762	-0.111945	0.910867	NA	2000_SOM_DCM
T28_S_k141_788993	0.946695	1.38451	0.796729	1.73775	0.0822557	0.192893	0800_SRF_SOM
T28_S_k141_922869	35.9546	0.993245	0.144095	6.89297	5.46e-12	7.89e-11	2000_SRF_SOM
T28_S_k141_922869	35.1276	0.741428	0.251252	2.95094	0.00316813	0.0186034	0800_SRF_SOM
T28_S_k141_922869	16.3992	5.94812	0.922012	6.45124	1.11e-10	1.04e-09	2000_SOM_DCM
T28_S_k141_922869	11.1521	5.93465	0.663028	8.95082	3.53e-19	3.95e-18	0800_SOM_DCM
T28_S_k141_943815	0.621718	-1.46386	1.05509	-1.38743	0.165311	0.266735	2000_SRF_SOM
T28_S_k141_943815	0.458948	0.496644	1.24462	0.399031	0.68987	NA	0800_SRF_SOM
T28_S_k141_943815	0.632043	1.30599	1.36916	0.953861	0.340154	0.427676	2000_SOM_DCM
T28_S_k141_943815	0.142668	0.00302429	1.81306	0.00166806	0.998669	NA	0800_SOM_DCM
T32_S_k141_1034654	11.1709	4.8348	0.955428	5.06035	4.18e-07	2.42e-06	2000_SOM_DCM
T32_S_k141_1034654	9.826	-6.22769	0.869949	-7.15868	8.15e-13	9.24e-11	0800_SRF_SOM
T32_S_k141_1034654	5.32099	4.66508	0.695314	6.70931	1.96e-11	1.09e-10	0800_SOM_DCM
T32_S_k141_1034654	10.0626	-6.27505	0.732317	-8.56876	1.05e-17	2.9e-16	2000_SRF_SOM
T32_S_k141_165714	12.2786	4.00494	0.756318	5.29532	1.19e-07	7.48e-07	2000_SOM_DCM
T32_S_k141_165714	11.5454	-3.01769	0.386745	-7.8028	6.05e-15	1.23e-13	2000_SRF_SOM
T32_S_k141_165714	5.43476	4.48469	0.631489	7.10177	1.23e-12	7.7e-12	0800_SOM_DCM
T32_S_k141_165714	10.571	-2.66319	0.50525	-5.27104	1.36e-07	4.15e-06	0800_SRF_SOM
T32_S_k141_168011	0.273678	0.410457	1.32271	0.310316	0.756321	NA	2000_SRF_SOM
T32_S_k141_168011	0.0674426	-0.778244	2.98929	-0.260345	0.794598	NA	0800_SOM_DCM
T32_S_k141_168011	0.178515	-0.408181	1.96499	-0.207726	0.835443	NA	2000_SOM_DCM
T32_S_k141_168011	0.191389	0.141442	2.01802	0.0700894	0.944122	NA	0800_SRF_SOM
T32_S_k141_208049	1.34634	0.506636	0.927093	0.546478	0.584737	0.642552	2000_SOM_DCM
T32_S_k141_208049	0.862269	1.16636	0.756915	1.54094	0.123332	0.169787	0800_SOM_DCM
T32_S_k141_208049	2.38485	1.04349	0.536703	1.94427	0.051863	0.10786	2000_SRF_SOM
T32_S_k141_208049	2.3176	0.742566	0.562015	1.32126	0.186416	0.336676	0800_SRF_SOM
T32_S_k141_284606	2.32588	3.89436	0.732547	5.3162	1.06e-07	3.97e-07	0800_SOM_DCM
T32_S_k141_284606	3.31927	3.69459	1.049	3.52202	0.000428265	0.00137963	2000_SOM_DCM
T32_S_k141_284606	6.87486	0.56859	0.354407	1.60434	0.108638	0.232978	0800_SRF_SOM
T32_S_k141_284606	6.64473	0.906493	0.391441	2.31579	0.02057	0.0508577	2000_SRF_SOM
T32_S_k141_334317	0.669058	1.65682	1.02464	1.61699	0.105881	0.187639	2000_SRF_SOM
T32_S_k141_334317	0.381228	1.01781	1.19728	0.850101	0.395269	NA	0800_SRF_SOM
T32_S_k141_334317	0.0992701	-0.435772	1.87994	-0.231801	0.816692	NA	0800_SOM_DCM
T32_S_k141_334317	0.25369	-0.405861	1.89017	-0.214722	0.829984	NA	2000_SOM_DCM
T32_S_k141_435306	13.105	1.05787	0.427882	2.47234	0.0134231	0.0537344	0800_SRF_SOM
T32_S_k141_435306	3.84431	4.38612	0.792184	5.53674	3.08e-08	1.23e-07	0800_SOM_DCM
T32_S_k141_435306	3.04865	3.55972	1.12224	3.17197	0.00151407	0.00428911	2000_SOM_DCM
T32_S_k141_435306	10.1553	1.94471	0.322793	6.02464	1.69e-09	1.81e-08	2000_SRF_SOM
T32_S_k141_503795	0.558441	-2.20531	1.32977	-1.65841	0.0972338	NA	0800_SRF_SOM
T32_S_k141_503795	0.846314	1.61402	1.33965	1.20481	0.228276	0.313081	2000_SOM_DCM
T32_S_k141_503795	0.293384	1.05689	1.3109	0.806228	0.420112	NA	0800_SOM_DCM
T32_S_k141_503795	1.01366	-1.24135	1.0231	-1.21332	0.225008	0.337278	2000_SRF_SOM
T36_S_k141_1163805	4.03376	-0.432063	0.407941	-1.05913	0.28954	0.40921	2000_SRF_SOM
T36_S_k141_1163805	1.776	3.49845	0.631404	5.54075	3.01e-08	1.21e-07	0800_SOM_DCM
T36_S_k141_1163805	4.12344	-0.816439	0.422975	-1.93023	0.0535782	0.143759	0800_SRF_SOM
T36_S_k141_1163805	2.96344	3.52128	0.995622	3.53676	0.000405064	0.00131019	2000_SOM_DCM
T36_S_k141_1302992	8.43169	-5.6972	0.686212	-8.30239	1.02e-16	2.5e-15	2000_SRF_SOM
T36_S_k141_1302992	9.97858	3.67463	0.773512	4.75057	2.03e-06	1.04e-05	2000_SOM_DCM
T36_S_k141_1302992	8.51513	4.79723	0.620605	7.72992	1.08e-14	8.12e-14	0800_SOM_DCM
T36_S_k141_1302992	16.4316	-2.9682	0.5277	-5.62478	1.86e-08	7.5e-07	0800_SRF_SOM
T36_S_k141_268108	78.5033	0.667388	0.214818	3.10676	0.0018915	0.0126483	0800_SRF_SOM
T36_S_k141_268108	25.4549	5.47798	0.528502	10.3651	3.57e-25	6.44e-24	0800_SOM_DCM
T36_S_k141_268108	62.0722	0.937209	0.131085	7.14961	8.7e-13	1.35e-11	2000_SRF_SOM
T36_S_k141_268108	30.1484	4.70079	0.651931	7.21057	5.57e-13	6.71e-12	2000_SOM_DCM
T36_S_k141_287851	2.16311	-1.93457	0.729533	-2.65179	0.00800661	0.0367884	0800_SRF_SOM
T36_S_k141_287851	1.01922	2.67636	0.713448	3.7513	0.000175917	0.000445657	0800_SOM_DCM
T36_S_k141_287851	2.08814	2.96815	1.0172	2.91796	0.00352331	0.00905506	2000_SOM_DCM
T36_S_k141_287851	1.9087	-3.18606	0.759313	-4.19598	2.72e-05	0.000152034	2000_SRF_SOM
T36_S_k141_429667	4.0842	3.94942	1.0364	3.81071	0.000138569	0.000496942	2000_SOM_DCM
T36_S_k141_429667	19.4575	1.15159	0.43437	2.65116	0.00802154	0.0368132	0800_SRF_SOM
T36_S_k141_429667	14.9758	2.14675	0.255188	8.41242	4.02e-17	1.02e-15	2000_SRF_SOM
T36_S_k141_429667	5.46646	5.12694	0.807769	6.34704	2.19e-10	1.09e-09	0800_SOM_DCM
T36_S_k141_486752	6.19493	2.68303	0.70673	3.79641	0.000146809	0.000523581	2000_SOM_DCM
T36_S_k141_486752	5.44362	-3.88527	0.643993	-6.03309	1.61e-09	1.72e-08	2000_SRF_SOM
T36_S_k141_486752	2.66618	2.30016	0.503091	4.57205	4.83e-06	1.5e-05	0800_SOM_DCM
T36_S_k141_486752	4.49485	-2.52749	0.562507	-4.49325	7.01e-06	0.000134196	0800_SRF_SOM
T36_S_k141_863207	0.581113	0.901842	1.02051	0.883719	0.376848	NA	0800_SRF_SOM
T36_S_k141_863207	0.189039	0.265782	1.81244	0.146643	0.883414	NA	0800_SOM_DCM
T36_S_k141_863207	0.327206	0.808319	1.21209	0.666878	0.50485	NA	2000_SRF_SOM
T36_S_k141_863207	0.158384	-0.365556	2.4634	-0.148395	0.882031	NA	2000_SOM_DCM
T36_S_k141_96402	31.0833	5.34288	0.401473	13.3082	2.07e-40	1.21e-38	0800_SOM_DCM
T36_S_k141_96402	61.0742	5.25984	0.54986	9.56579	1.11e-21	3.12e-20	2000_SOM_DCM
T36_S_k141_96402	75.696	-0.448469	0.180177	-2.48905	0.0128085	0.0520578	0800_SRF_SOM
T36_S_k141_96402	83.1633	-0.360005	0.123684	-2.91068	0.00360642	0.0117453	2000_SRF_SOM
T4_D_k141_1049	0	NA	NA	NA	NA	NA	2000_SRF_SOM
T4_D_k141_1049	1.17502	-4.9961	1.2364	-4.04085	5.33e-05	0.000210168	2000_SOM_DCM
T4_D_k141_1049	1.68954	-4.79503	0.756086	-6.34191	2.27e-10	1.13e-09	0800_SOM_DCM
T4_D_k141_1049	0	NA	NA	NA	NA	NA	0800_SRF_SOM
T4_D_k141_1131819	0.22348	0.5824	1.3637	0.427072	0.669327	NA	0800_SOM_DCM
T4_D_k141_1131819	0.601683	1.06797	1.29623	0.823904	0.409994	0.4915	2000_SOM_DCM
T4_D_k141_1131819	0.635945	-1.27089	0.973744	-1.30516	0.191838	0.299185	2000_SRF_SOM
T4_D_k141_1131819	0.44424	-1.34943	1.26915	-1.06325	0.287667	NA	0800_SRF_SOM
T4_D_k141_127187	1.16113	-4.9946	1.99749	-2.50043	0.0124042	0.0275271	2000_SOM_DCM
T4_D_k141_127187	0.89949	-4.11077	1.48505	-2.7681	0.00563834	0.0109445	0800_SOM_DCM
T4_D_k141_127187	0	NA	NA	NA	NA	NA	2000_SRF_SOM
T4_D_k141_127187	0	NA	NA	NA	NA	NA	0800_SRF_SOM
T4_D_k141_167017	13.7532	-8.54397	0.662751	-12.8917	5.01e-38	4.99e-36	2000_SOM_DCM
T4_D_k141_167017	13.9098	-7.63363	0.592742	-12.8785	5.95e-38	2.8e-36	0800_SOM_DCM
T4_D_k141_167017	0	NA	NA	NA	NA	NA	2000_SRF_SOM
T4_D_k141_167017	0.0332285	0.0813929	3.08145	0.0264139	0.978927	NA	0800_SRF_SOM
T4_D_k141_177236	0	NA	NA	NA	NA	NA	0800_SRF_SOM
T4_D_k141_177236	5.73209	-6.80559	0.646397	-10.5285	6.38e-26	1.21e-24	0800_SOM_DCM
T4_D_k141_177236	5.18466	-7.18439	0.841247	-8.54017	1.34e-17	2.63e-16	2000_SOM_DCM
T4_D_k141_177236	0	NA	NA	NA	NA	NA	2000_SRF_SOM
T4_D_k141_375694	10.0442	-5.02796	0.912132	-5.51232	3.54e-08	1.31e-06	0800_SRF_SOM
T4_D_k141_375694	8.19751	-5.95445	0.732805	-8.12557	4.45e-16	1.01e-14	2000_SRF_SOM
T4_D_k141_375694	6.58428	2.03187	0.619469	3.28002	0.00103801	0.00232433	0800_SOM_DCM
T4_D_k141_375694	9.55611	2.72919	0.689014	3.961	7.46e-05	0.00028387	2000_SOM_DCM
T4_D_k141_460887	0	NA	NA	NA	NA	NA	2000_SRF_SOM
T4_D_k141_460887	15.4441	-8.7997	0.673111	-13.0732	4.69e-39	5.03e-37	2000_SOM_DCM
T4_D_k141_460887	22.671	-8.03717	0.625906	-12.8408	9.68e-38	4.44e-36	0800_SOM_DCM
T4_D_k141_460887	0.0652945	-0.203153	3.08027	-0.065953	0.947415	NA	0800_SRF_SOM
T4_D_k141_4934	0	NA	NA	NA	NA	NA	0800_SRF_SOM
T4_D_k141_4934	4.58936	-6.43688	0.743377	-8.65897	4.76e-18	4.86e-17	0800_SOM_DCM
T4_D_k141_4934	3.78089	-6.71646	1.32344	-5.075	3.88e-07	2.25e-06	2000_SOM_DCM
T4_D_k141_4934	0	NA	NA	NA	NA	NA	2000_SRF_SOM
T4_D_k141_598695	0.313643	-0.414347	1.92456	-0.215295	0.829538	NA	0800_SRF_SOM
T4_D_k141_598695	0.157352	-0.293637	2.63532	-0.111424	0.91128	NA	0800_SOM_DCM
T4_D_k141_598695	0.277302	0.104495	1.70474	0.0612967	0.951123	NA	2000_SOM_DCM
T4_D_k141_598695	0.237894	-0.907338	1.4972	-0.606022	0.5445	NA	2000_SRF_SOM
T4_D_k141_650388	8.24917	-5.32408	0.86433	-6.15977	7.28e-10	3.9e-08	0800_SRF_SOM
T4_D_k141_650388	9.45662	-0.322185	0.41809	-0.77061	0.440938	0.496342	0800_SOM_DCM
T4_D_k141_650388	10.3424	-5.10756	0.739905	-6.903	5.09e-12	7.38e-11	2000_SRF_SOM
T4_D_k141_650388	15.8056	-0.29345	0.404452	-0.725551	0.468114	0.544112	2000_SOM_DCM
T4_D_k141_762975	34.6832	-7.66336	0.46399	-16.5162	2.81e-61	1.58e-58	2000_SOM_DCM
T4_D_k141_762975	48.3279	-7.17237	0.365057	-19.6472	6.1e-86	6.24e-83	0800_SOM_DCM
T4_D_k141_762975	0.538353	-1.42494	1.12894	-1.2622	0.206879	0.316687	2000_SRF_SOM
T4_D_k141_762975	0.68459	-1.20167	1.03433	-1.16179	0.245322	0.403721	0800_SRF_SOM
T4_D_k141_83173	24.6494	-9.46048	0.657881	-14.3802	6.89e-47	1.3e-44	2000_SOM_DCM
T4_D_k141_83173	0	NA	NA	NA	NA	NA	2000_SRF_SOM
T4_D_k141_83173	0	NA	NA	NA	NA	NA	0800_SRF_SOM
T4_D_k141_83173	27.7662	-9.1067	0.582203	-15.6418	3.78e-55	6.33e-53	0800_SOM_DCM
T4_D_k141_894065	6.71038	-4.7397	0.675826	-7.0132	2.33e-12	3.49e-11	2000_SRF_SOM
T4_D_k141_894065	18.4524	-3.6583	0.606003	-6.03676	1.57e-09	7.62e-08	0800_SRF_SOM
T4_D_k141_894065	9.80463	-0.0591662	0.352934	-0.167641	0.866866	0.888064	2000_SOM_DCM
T4_D_k141_894065	13.035	1.2051	0.411496	2.92857	0.00340526	0.00690921	0800_SOM_DCM
T4_D_k141_974384	33.8421	-9.3224	0.656897	-14.1916	1.03e-45	9.34e-44	0800_SOM_DCM
T4_D_k141_974384	23.3789	-9.10209	0.691032	-13.1717	1.28e-39	1.47e-37	2000_SOM_DCM
T4_D_k141_974384	0.0474701	0.470183	3.03411	0.154966	0.876849	NA	2000_SRF_SOM
T4_D_k141_974384	0	NA	NA	NA	NA	NA	0800_SRF_SOM
T4_S_k141_103419	12.2212	3.70705	0.482648	7.68066	1.58e-14	1.18e-13	0800_SOM_DCM
T4_S_k141_103419	20.1141	3.25387	0.601604	5.40865	6.35e-08	4.2e-07	2000_SOM_DCM
T4_S_k141_103419	23.8627	-2.32782	0.433374	-5.3714	7.81e-08	2.59e-06	0800_SRF_SOM
T4_S_k141_103419	17.5472	-4.29088	0.506295	-8.47506	2.35e-17	6.24e-16	2000_SRF_SOM
T4_S_k141_1126580	0.211042	2.02864	2.90853	0.697479	0.485503	NA	2000_SRF_SOM
T4_S_k141_1126580	0.132558	-0.532518	2.71608	-0.196062	0.844562	NA	0800_SOM_DCM
T4_S_k141_1126580	0	NA	NA	NA	NA	NA	2000_SOM_DCM
T4_S_k141_1126580	0.393426	0.920948	1.45309	0.633787	0.52622	NA	0800_SRF_SOM
T4_S_k141_1176343	25.8324	-2.68368	0.397969	-6.74345	1.55e-11	1.31e-09	0800_SRF_SOM
T4_S_k141_1176343	24.5125	5.95414	0.895345	6.6501	2.93e-11	2.92e-10	2000_SOM_DCM
T4_S_k141_1176343	13.398	5.63131	0.587814	9.58008	9.7e-22	1.34e-20	0800_SOM_DCM
T4_S_k141_1176343	22.0632	-3.79887	0.331504	-11.4595	2.11e-30	1.51e-28	2000_SRF_SOM
T4_S_k141_1190432	13.1308	2.5634	0.553399	4.6321	3.62e-06	1.77e-05	2000_SOM_DCM
T4_S_k141_1190432	13.3535	-1.86284	0.348915	-5.33894	9.35e-08	3.02e-06	0800_SRF_SOM
T4_S_k141_1190432	7.19501	3.05906	0.430183	7.11107	1.15e-12	7.2e-12	0800_SOM_DCM
T4_S_k141_1190432	13.8028	-1.50525	0.298577	-5.04142	4.62e-07	3.51e-06	2000_SRF_SOM
T4_S_k141_1190914	1.18601	-0.358078	0.876668	-0.408454	0.682941	0.793611	0800_SRF_SOM
T4_S_k141_1190914	0.424294	1.01026	1.0054	1.00483	0.314977	0.375957	0800_SOM_DCM
T4_S_k141_1190914	1.04414	0.800928	1.09713	0.73002	0.465378	0.541524	2000_SOM_DCM
T4_S_k141_1190914	0.986724	-2.07401	0.893989	-2.31995	0.0203436	0.0504399	2000_SRF_SOM
T4_S_k141_1208645	0.635609	1.28503	1.39293	0.922538	0.356248	0.442843	2000_SOM_DCM
T4_S_k141_1208645	1.08481	2.72502	0.837617	3.25331	0.00114071	0.00253596	0800_SOM_DCM
T4_S_k141_1208645	3.34023	0.891643	0.513716	1.73567	0.0826214	0.193221	0800_SRF_SOM
T4_S_k141_1208645	1.84548	1.67156	0.71354	2.34262	0.0191487	0.0479638	2000_SRF_SOM
T4_S_k141_248665	4.96554	-5.22216	1.03471	-5.047	4.49e-07	1.19e-05	0800_SRF_SOM
T4_S_k141_248665	4.36278	-4.12373	0.806871	-5.11077	3.21e-07	2.49e-06	2000_SRF_SOM
T4_S_k141_248665	5.72822	0.68013	0.702875	0.96764	0.333224	0.421012	2000_SOM_DCM
T4_S_k141_248665	4.50813	0.464518	0.622759	0.745903	0.455726	0.509675	0800_SOM_DCM
T4_S_k141_259045	0.220543	0.627619	1.01704	0.617105	0.537165	NA	0800_SOM_DCM
T4_S_k141_259045	0.531149	1.05617	1.52042	0.694656	0.487271	0.560517	2000_SOM_DCM
T4_S_k141_259045	1.03657	0.959407	0.850519	1.12802	0.259309	0.376764	2000_SRF_SOM
T4_S_k141_259045	0.893341	0.993499	0.70189	1.41546	0.156933	0.299791	0800_SRF_SOM
T4_S_k141_352034	0.0955445	-1.05166	3.39517	-0.309752	0.75675	NA	2000_SOM_DCM
T4_S_k141_352034	0.187471	-0.665516	2.09051	-0.318352	0.750218	NA	0800_SRF_SOM
T4_S_k141_352034	0.121242	-0.312501	2.24009	-0.139504	0.889052	NA	0800_SOM_DCM
T4_S_k141_352034	0.0872346	0.248233	3.03411	0.081814	0.934795	NA	2000_SRF_SOM
T4_S_k141_384006	6.97626	-3.09599	0.49655	-6.23501	4.52e-10	5.23e-09	2000_SRF_SOM
T4_S_k141_384006	8.43502	1.68788	0.530769	3.18006	0.00147243	0.00418307	2000_SOM_DCM
T4_S_k141_384006	4.54811	1.47291	0.37073	3.97299	7.1e-05	0.000189778	0800_SOM_DCM
T4_S_k141_384006	7.20961	-1.39253	0.37386	-3.72474	0.000195516	0.00215347	0800_SRF_SOM
T4_S_k141_848833	0.713205	1.44551	1.21814	1.18665	0.235365	0.32055	2000_SOM_DCM
T4_S_k141_848833	0.218442	0.634389	1.51648	0.41833	0.675706	NA	0800_SOM_DCM
T4_S_k141_848833	0.61418	-2.24494	0.984213	-2.28095	0.0225514	0.0550598	2000_SRF_SOM
T4_S_k141_848833	0.494058	-1.11644	1.35167	-0.825969	0.408822	NA	0800_SRF_SOM
T4_S_k141_937924	0.0462668	-0.919801	2.98979	-0.307648	0.758351	NA	0800_SOM_DCM
T4_S_k141_937924	0.19316	0.54293	2.04855	0.265031	0.790985	NA	0800_SRF_SOM
T4_S_k141_937924	0.514214	-1.94701	1.32399	-1.47056	0.14141	0.235568	2000_SRF_SOM
T4_S_k141_937924	0.534485	1.0203	1.55987	0.654091	0.513053	0.583225	2000_SOM_DCM
T40_D_k141_1041853	0.0320661	0.0926846	3.0815	0.0300778	0.976005	NA	0800_SRF_SOM
T40_D_k141_1041853	0	NA	NA	NA	NA	NA	2000_SRF_SOM
T40_D_k141_1041853	6.5085	-7.49562	0.803438	-9.32943	1.06e-20	2.74e-19	2000_SOM_DCM
T40_D_k141_1041853	5.49294	-6.33541	0.675374	-9.3806	6.56e-21	8.48e-20	0800_SOM_DCM
T40_D_k141_1209816	0	NA	NA	NA	NA	NA	2000_SRF_SOM
T40_D_k141_1209816	0	NA	NA	NA	NA	NA	0800_SRF_SOM
T40_D_k141_1209816	1.86254	-4.92375	0.802232	-6.13757	8.38e-10	3.95e-09	0800_SOM_DCM
T40_D_k141_1209816	1.98249	-5.63524	1.12129	-5.02566	5.02e-07	2.86e-06	2000_SOM_DCM
T40_D_k141_182437	0.107811	-0.659451	3.32434	-0.19837	0.842755	NA	2000_SOM_DCM
T40_D_k141_182437	0.24361	0.718736	1.35222	0.531524	0.595056	NA	0800_SOM_DCM
T40_D_k141_182437	0.267142	0.375289	1.64147	0.22863	0.819157	NA	2000_SRF_SOM
T40_D_k141_182437	0.628561	-0.176151	1.19541	-0.147355	0.882852	NA	0800_SRF_SOM
T40_D_k141_236074	0	NA	NA	NA	NA	NA	0800_SRF_SOM
T40_D_k141_236074	7.70865	-7.76091	0.996514	-7.78806	6.8e-15	1.02e-13	2000_SOM_DCM
T40_D_k141_236074	0	NA	NA	NA	NA	NA	2000_SRF_SOM
T40_D_k141_236074	10.0792	-7.59295	0.698072	-10.877	1.48e-27	3.16e-26	0800_SOM_DCM
T40_D_k141_261233	0.0402327	0.470183	3.03411	0.154966	0.876849	NA	2000_SRF_SOM
T40_D_k141_261233	16.9066	-8.69664	0.696834	-12.4802	9.57e-36	7.82e-34	2000_SOM_DCM
T40_D_k141_261233	18.209	-8.08642	0.590308	-13.6986	1.03e-42	7.24e-41	0800_SOM_DCM
T40_D_k141_261233	0.0332285	0.0813929	3.08145	0.0264139	0.978927	NA	0800_SRF_SOM
T40_D_k141_2642	0.371329	-1.1865	1.4524	-0.816922	0.413973	NA	0800_SRF_SOM
T40_D_k141_2642	11.9556	-7.32044	0.775419	-9.44062	3.71e-21	9.87e-20	2000_SOM_DCM
T40_D_k141_2642	23.8271	-6.8244	0.657556	-10.3784	3.11e-25	5.62e-24	0800_SOM_DCM
T40_D_k141_2642	0.125263	-0.401474	2.19322	-0.183052	0.854757	NA	2000_SRF_SOM
T40_D_k141_280897	20.789	-8.46124	0.600809	-14.0831	4.83e-45	4.18e-43	0800_SOM_DCM
T40_D_k141_280897	0.0391924	0.275514	3.0819	0.0893973	0.928766	NA	0800_SRF_SOM
T40_D_k141_280897	20.4874	-9.19839	0.643331	-14.2981	2.25e-46	3.84e-44	2000_SOM_DCM
T40_D_k141_280897	0	NA	NA	NA	NA	NA	2000_SRF_SOM
T40_D_k141_309971	0.217038	-0.300122	1.95662	-0.153388	0.878092	NA	0800_SRF_SOM
T40_D_k141_309971	0.0624074	0.248233	3.03411	0.081814	0.934795	NA	2000_SRF_SOM
T40_D_k141_309971	12.8287	-7.16258	0.603989	-11.8588	1.94e-32	5.82e-31	0800_SOM_DCM
T40_D_k141_309971	11.2399	-7.85488	0.818684	-9.59452	8.43e-22	2.39e-20	2000_SOM_DCM
T40_D_k141_311799	0	NA	NA	NA	NA	NA	2000_SRF_SOM
T40_D_k141_311799	0	NA	NA	NA	NA	NA	0800_SRF_SOM
T40_D_k141_311799	4.75942	-6.41884	0.76668	-8.37225	5.65e-17	5.25e-16	0800_SOM_DCM
T40_D_k141_311799	4.39393	-6.84218	0.882322	-7.75475	8.85e-15	1.31e-13	2000_SOM_DCM
T40_D_k141_312617	12.7901	-8.00486	0.612053	-13.0787	4.36e-39	2.3e-37	0800_SOM_DCM
T40_D_k141_312617	10.1825	-7.95665	0.842234	-9.44709	3.48e-21	9.33e-20	2000_SOM_DCM
T40_D_k141_312617	0	NA	NA	NA	NA	NA	0800_SRF_SOM
T40_D_k141_312617	0.0402327	0.470183	3.03411	0.154966	0.876849	NA	2000_SRF_SOM
T40_D_k141_554903	51.2527	-7.76915	0.447325	-17.368	1.44e-67	5.89e-65	0800_SOM_DCM
T40_D_k141_554903	0.5619	-1.91158	1.36314	-1.40233	0.160816	NA	0800_SRF_SOM
T40_D_k141_554903	0.558052	-0.0422082	1.37075	-0.0307921	0.975435	0.983727	2000_SRF_SOM
T40_D_k141_554903	39.7819	-8.39292	0.610155	-13.7554	4.73e-43	6.64e-41	2000_SOM_DCM
T40_D_k141_60643	0.436533	0.58675	0.916418	0.640265	0.522	0.570439	0800_SOM_DCM
T40_D_k141_60643	0.591836	-0.454765	1.0035	-0.453181	0.650418	0.745916	2000_SRF_SOM
T40_D_k141_60643	0.538825	0.19336	1.28675	0.15027	0.880551	0.90014	2000_SOM_DCM
T40_D_k141_60643	1.21621	0.387162	0.923588	0.419193	0.675075	0.787797	0800_SRF_SOM
T40_D_k141_766061	81.1423	-11.153	0.610206	-18.2775	1.25e-74	1.49e-71	2000_SOM_DCM
T40_D_k141_766061	0	NA	NA	NA	NA	NA	0800_SRF_SOM
T40_D_k141_766061	104.956	-10.985	0.587549	-18.6964	5.3e-78	3.39e-75	0800_SOM_DCM
T40_D_k141_766061	0	NA	NA	NA	NA	NA	2000_SRF_SOM
T40_D_k141_823050	6.50939	-5.64256	0.68698	-8.21357	2.15e-16	5.07e-15	2000_SRF_SOM
T40_D_k141_823050	6.29305	-4.27356	0.799309	-5.34656	8.96e-08	2.9e-06	0800_SRF_SOM
T40_D_k141_823050	4.83282	1.11826	0.470725	2.37561	0.0175198	0.0305037	0800_SOM_DCM
T40_D_k141_823050	9.44622	0.792705	0.429767	1.8445	0.0651104	0.112761	2000_SOM_DCM
T40_D_k141_953280	9.90561	-7.87816	0.768319	-10.2538	1.14e-24	4.11e-23	2000_SOM_DCM
T40_D_k141_953280	10.3313	-7.63275	0.656378	-11.6286	2.95e-31	8e-30	0800_SOM_DCM
T40_D_k141_953280	0.0474701	0.470183	3.03411	0.154966	0.876849	NA	2000_SRF_SOM
T40_D_k141_953280	0.0308627	0.802206	3.0819	0.260296	0.794635	NA	0800_SRF_SOM
T40_D_k141_977027	0	NA	NA	NA	NA	NA	2000_SRF_SOM
T40_D_k141_977027	19.31	-8.57029	0.620106	-13.8207	1.91e-43	1.45e-41	0800_SOM_DCM
T40_D_k141_977027	15.0757	-8.73958	0.837345	-10.4372	1.68e-25	6.53e-24	2000_SOM_DCM
T40_D_k141_977027	0	NA	NA	NA	NA	NA	0800_SRF_SOM
T40_S_k141_1046003	16.7333	2.84436	0.556974	5.1068	3.28e-07	1.93e-06	2000_SOM_DCM
T40_S_k141_1046003	12.4143	-2.91521	0.515452	-5.65564	1.55e-08	6.37e-07	0800_SRF_SOM
T40_S_k141_1046003	15.3171	-3.07154	0.38535	-7.97078	1.58e-15	3.39e-14	2000_SRF_SOM
T40_S_k141_1046003	6.82282	3.29782	0.551815	5.97631	2.28e-09	1.03e-08	0800_SOM_DCM
T40_S_k141_278469	9.88192	3.69174	0.773737	4.77132	1.83e-06	9.47e-06	2000_SOM_DCM
T40_S_k141_278469	12.4057	-1.25216	0.309363	-4.04754	5.18e-05	0.000716431	0800_SRF_SOM
T40_S_k141_278469	10.2164	-1.86953	0.351124	-5.3244	1.01e-07	8.53e-07	2000_SRF_SOM
T40_S_k141_278469	5.8273	3.8839	0.495929	7.83155	4.82e-15	3.76e-14	0800_SOM_DCM
T40_S_k141_305390	0	NA	NA	NA	NA	NA	0800_SOM_DCM
T40_S_k141_305390	0.0359217	-1.27361	3.39517	-0.375124	0.707568	NA	2000_SOM_DCM
T40_S_k141_305390	0.0308627	0.802206	3.0819	0.260296	0.794635	NA	0800_SRF_SOM
T40_S_k141_305390	0.384783	2.36639	1.79808	1.31606	0.188154	NA	2000_SRF_SOM
T40_S_k141_375258	0.695605	2.26808	0.743445	3.05077	0.00228258	0.00481381	0800_SOM_DCM
T40_S_k141_375258	3.02982	-1.14802	0.521772	-2.20023	0.0277906	0.0654805	2000_SRF_SOM
T40_S_k141_375258	1.57733	-1.76396	0.775468	-2.2747	0.0229239	0.0794352	0800_SRF_SOM
T40_S_k141_375258	2.71066	3.41081	1.06009	3.21746	0.00129333	0.00372115	2000_SOM_DCM
T40_S_k141_5426	14.331	5.19888	0.913542	5.69091	1.26e-08	9.31e-08	2000_SOM_DCM
T40_S_k141_5426	14.1934	-2.41894	0.317184	-7.62632	2.42e-14	4.58e-13	2000_SRF_SOM
T40_S_k141_5426	5.10955	4.15062	0.626613	6.62389	3.5e-11	1.89e-10	0800_SOM_DCM
T40_S_k141_5426	10.6305	-1.87939	0.503961	-3.72924	0.000192061	0.00212148	0800_SRF_SOM
T40_S_k141_829653	0.196998	0.694807	2.43794	0.284998	0.775646	NA	0800_SRF_SOM
T40_S_k141_829653	0.04889	-1.01664	2.99016	-0.339994	0.733861	NA	0800_SOM_DCM
T40_S_k141_829653	0.0594792	-1.05166	3.39517	-0.309752	0.75675	NA	2000_SOM_DCM
T40_S_k141_829653	0.222333	1.14146	2.3448	0.486805	0.626397	NA	2000_SRF_SOM
T40_S_k141_992397	10.4384	0.585827	0.377531	1.55173	0.120726	0.250147	0800_SRF_SOM
T40_S_k141_992397	5.15109	-0.471546	0.545343	-0.864677	0.387216	0.470807	2000_SOM_DCM
T40_S_k141_992397	5.02547	1.01985	0.520112	1.96083	0.0498991	0.0775651	0800_SOM_DCM
T40_S_k141_992397	9.34534	1.53267	0.297492	5.15198	2.58e-07	2.03e-06	2000_SRF_SOM
T40_S_k141_997855	0.606717	1.23192	1.33298	0.924185	0.35539	0.442006	2000_SOM_DCM
T40_S_k141_997855	0.817912	0.895749	0.922646	0.970847	0.331624	0.493101	0800_SRF_SOM
T40_S_k141_997855	0.240841	0.671704	1.35865	0.494391	0.62103	NA	0800_SOM_DCM
T40_S_k141_997855	1.36465	1.0739	0.704156	1.52508	0.127238	0.216456	2000_SRF_SOM
T44_S_k141_1189486	2.99276	-1.69359	0.607683	-2.78696	0.00532048	0.0270052	0800_SRF_SOM
T44_S_k141_1189486	2.71768	-1.84171	0.623647	-2.95313	0.00314571	0.0104716	2000_SRF_SOM
T44_S_k141_1189486	2.74815	1.75441	0.835225	2.10053	0.0356824	0.0682378	2000_SOM_DCM
T44_S_k141_1189486	1.49321	2.35678	0.627359	3.75667	0.000172191	0.000437191	0800_SOM_DCM
T44_S_k141_164641	4.54411	0.398833	0.355238	1.12272	0.261556	0.379216	2000_SRF_SOM
T44_S_k141_164641	5.12239	0.459087	0.454986	1.00901	0.312968	0.474298	0800_SRF_SOM
T44_S_k141_164641	2.79099	3.34971	1.00911	3.31946	0.000901931	0.00270325	2000_SOM_DCM
T44_S_k141_164641	1.74277	3.46309	0.750985	4.6114	4e-06	1.25e-05	0800_SOM_DCM
T44_S_k141_267473	1.33369	3.09421	0.78389	3.94725	7.91e-05	0.000210002	0800_SOM_DCM
T44_S_k141_267473	2.65133	-4.04245	0.744629	-5.42881	5.67e-08	4.98e-07	2000_SRF_SOM
T44_S_k141_267473	2.50397	-3.85676	0.896427	-4.30237	1.69e-05	0.000282001	0800_SRF_SOM
T44_S_k141_267473	3.104	3.55668	1.0246	3.47129	0.000517962	0.00163984	2000_SOM_DCM
T44_S_k141_659512	17.0929	-4.86689	0.710771	-6.84734	7.52e-12	6.75e-10	0800_SRF_SOM
T44_S_k141_659512	9.25032	5.22873	0.657962	7.94684	1.91e-15	1.55e-14	0800_SOM_DCM
T44_S_k141_659512	16.2257	5.38162	0.939295	5.72943	1.01e-08	7.55e-08	2000_SOM_DCM
T44_S_k141_659512	15.0008	-4.96216	0.62214	-7.97594	1.51e-15	3.26e-14	2000_SRF_SOM
T44_S_k141_747880	0.43871	-1.40446	1.29931	-1.08093	0.279728	NA	0800_SRF_SOM
T44_S_k141_747880	0.323041	0.0332058	1.66417	0.0199533	0.984081	NA	2000_SOM_DCM
T44_S_k141_747880	0.63195	0.860352	1.03999	0.827271	0.408083	0.531393	2000_SRF_SOM
T44_S_k141_747880	0.239667	0.731328	1.49998	0.48756	0.625862	NA	0800_SOM_DCM
T44_S_k141_940130	0.187328	0.200107	1.56437	0.127916	0.898216	NA	0800_SRF_SOM
T44_S_k141_940130	0.184093	1.5871	3.03274	0.523322	0.60075	NA	2000_SRF_SOM
T44_S_k141_940130	0	NA	NA	NA	NA	NA	2000_SOM_DCM
T44_S_k141_940130	0.0958104	-0.980077	1.9393	-0.505377	0.613294	NA	0800_SOM_DCM
T48_S_k141_143776	0.116254	-0.624541	2.5463	-0.245274	0.806244	NA	2000_SOM_DCM
T48_S_k141_143776	0.874846	2.73531	0.895896	3.05315	0.00226451	0.0078322	2000_SRF_SOM
T48_S_k141_143776	0.983812	0.978158	0.783214	1.2489	0.211701	0.366707	0800_SRF_SOM
T48_S_k141_143776	0.305162	0.94711	1.1007	0.860462	0.389534	0.448807	0800_SOM_DCM
T48_S_k141_216145	14.7119	0.712212	0.241707	2.94659	0.00321297	0.0106754	2000_SRF_SOM
T48_S_k141_216145	14.7406	0.463391	0.256571	1.80609	0.0709041	0.173601	0800_SRF_SOM
T48_S_k141_216145	4.86541	4.97335	0.655517	7.58691	3.28e-14	2.38e-13	0800_SOM_DCM
T48_S_k141_216145	7.87852	4.89802	0.960466	5.09963	3.4e-07	2e-06	2000_SOM_DCM
T48_S_k141_273297	2.679	4.08865	0.618062	6.61528	3.71e-11	2e-10	0800_SOM_DCM
T48_S_k141_273297	7.721	-0.814335	0.360168	-2.26099	0.0237601	0.0573978	2000_SRF_SOM
T48_S_k141_273297	6.11785	4.47993	0.979172	4.57523	4.76e-06	2.27e-05	2000_SOM_DCM
T48_S_k141_273297	7.2669	-0.179372	0.330093	-0.543398	0.586856	0.720178	0800_SRF_SOM
T48_S_k141_353788	60.6714	6.77718	0.828376	8.18129	2.81e-16	4.79e-15	2000_SOM_DCM
T48_S_k141_353788	26.6489	6.62481	0.610981	10.8429	2.15e-27	4.49e-26	0800_SOM_DCM
T48_S_k141_353788	49.5416	-3.59245	0.442199	-8.12406	4.51e-16	1.16e-13	0800_SRF_SOM
T48_S_k141_353788	52.3725	-6.41471	0.496467	-12.9207	3.44e-38	4.88e-36	2000_SRF_SOM
T48_S_k141_359876	0.161369	-0.411355	1.3519	-0.30428	0.760915	NA	0800_SOM_DCM
T48_S_k141_359876	0.372648	-0.198257	1.34327	-0.147593	0.882664	NA	2000_SOM_DCM
T48_S_k141_359876	0.656489	1.62493	0.872428	1.86254	0.0625272	NA	0800_SRF_SOM
T48_S_k141_359876	0.657541	0.749079	0.940577	0.796403	0.425798	0.548718	2000_SRF_SOM
T48_S_k141_363684	3.44396	2.14796	0.799909	2.68525	0.00724753	0.0171976	2000_SOM_DCM
T48_S_k141_363684	3.87913	-0.586753	0.525309	-1.11697	0.264008	0.423974	0800_SRF_SOM
T48_S_k141_363684	3.92631	-1.05174	0.435871	-2.41296	0.0158235	0.0409593	2000_SRF_SOM
T48_S_k141_363684	1.64692	2.52463	0.629224	4.01229	6.01e-05	0.000162095	0800_SOM_DCM
T48_S_k141_420987	1.04866	0.877215	0.959479	0.914262	0.360579	0.483158	2000_SRF_SOM
T48_S_k141_420987	0.313487	-0.847221	1.52618	-0.555126	0.578809	NA	0800_SRF_SOM
T48_S_k141_420987	0.519828	0.863718	1.75322	0.492646	0.622263	0.674101	2000_SOM_DCM
T48_S_k141_420987	0.197507	0.424288	1.85631	0.228565	0.819207	NA	0800_SOM_DCM
T48_S_k141_539587	10.0974	-0.911814	0.361989	-2.5189	0.0117722	0.0487453	0800_SRF_SOM
T48_S_k141_539587	4.28539	4.32571	0.605058	7.14926	8.72e-13	5.52e-12	0800_SOM_DCM
T48_S_k141_539587	8.73791	4.43772	0.905444	4.90116	9.53e-07	5.16e-06	2000_SOM_DCM
T48_S_k141_539587	10.9385	-0.746393	0.252583	-2.95504	0.0031263	0.0104221	2000_SRF_SOM
T48_S_k141_621235	3.56927	1.15931	0.838369	1.38282	0.166721	0.312278	0800_SRF_SOM
T48_S_k141_621235	1.05281	2.74707	1.61456	1.70144	0.0888605	0.128386	0800_SOM_DCM
T48_S_k141_621235	4.80169	5.12004	0.667945	7.66536	1.78e-14	3.42e-13	2000_SRF_SOM
T48_S_k141_621235	0.193455	-0.338607	3.01257	-0.112398	0.910508	NA	2000_SOM_DCM
T48_S_k141_705368	0.36175	2.28874	1.56694	1.46064	0.144113	NA	2000_SRF_SOM
T48_S_k141_705368	0.0350926	-1.27361	3.39517	-0.375124	0.707568	NA	2000_SOM_DCM
T48_S_k141_705368	0.04889	-1.01664	2.99016	-0.339994	0.733861	NA	0800_SOM_DCM
T48_S_k141_705368	0.484886	2.35146	1.40323	1.67575	0.0937879	NA	0800_SRF_SOM
T48_S_k141_757566	1.8556	3.40419	0.765999	4.44412	8.83e-06	5.42e-05	2000_SRF_SOM
T48_S_k141_757566	0.214515	-0.0696824	3.06224	-0.0227554	0.981845	NA	2000_SOM_DCM
T48_S_k141_757566	2.21431	2.58579	0.704548	3.67014	0.000242419	0.00256035	0800_SRF_SOM
T48_S_k141_757566	0.333861	1.09796	1.60584	0.683726	0.494148	0.544719	0800_SOM_DCM
T48_S_k141_879946	0.087923	-0.778244	2.98929	-0.260345	0.794598	NA	0800_SOM_DCM
T48_S_k141_879946	0.437031	2.8032	1.50934	1.85723	0.0632782	NA	2000_SRF_SOM
T48_S_k141_879946	0	NA	NA	NA	NA	NA	2000_SOM_DCM
T48_S_k141_879946	0.368687	1.21552	1.4368	0.845988	0.397559	NA	0800_SRF_SOM
T52_D_k141_112305	0.221561	-1.24438	2.29987	-0.541065	0.588463	NA	2000_SOM_DCM
T52_D_k141_112305	0.459452	-1.20344	1.00604	-1.19621	0.231615	0.291393	0800_SOM_DCM
T52_D_k141_112305	0.339673	-0.489451	1.37133	-0.356918	0.721153	NA	0800_SRF_SOM
T52_D_k141_112305	0.373406	0.999127	1.42536	0.700963	0.483326	NA	2000_SRF_SOM
T52_D_k141_129553	5.32947	0.00596556	0.453381	0.0131579	0.989502	0.991196	0800_SOM_DCM
T52_D_k141_129553	8.65018	-0.396173	0.457489	-0.865974	0.386504	0.4703	2000_SOM_DCM
T52_D_k141_129553	5.51773	-3.44937	0.808244	-4.26774	1.97e-05	0.000322553	0800_SRF_SOM
T52_D_k141_129553	5.22243	-5.24662	0.741634	-7.07441	1.5e-12	2.28e-11	2000_SRF_SOM
T52_D_k141_15155	0.411994	-1.27877	1.73634	-0.736474	0.461442	NA	0800_SRF_SOM
T52_D_k141_15155	0.36154	-1.48757	1.27546	-1.1663	0.243493	NA	2000_SRF_SOM
T52_D_k141_15155	11.6996	-6.20343	0.716505	-8.6579	4.81e-18	9.77e-17	2000_SOM_DCM
T52_D_k141_15155	16.182	-6.24456	0.652265	-9.57366	1.03e-21	1.42e-20	0800_SOM_DCM
T52_D_k141_28104	0.478669	-0.824888	1.20801	-0.682847	0.494703	0.612368	2000_SRF_SOM
T52_D_k141_28104	0.418755	0.552628	1.6959	0.325861	0.74453	NA	2000_SOM_DCM
T52_D_k141_28104	0.951842	0.354093	0.834081	0.42453	0.671179	0.785368	0800_SRF_SOM
T52_D_k141_28104	0.314818	1.07546	1.16037	0.926832	0.354014	0.414185	0800_SOM_DCM
T52_D_k141_297641	1.76084	-5.58753	1.11775	-4.99889	5.77e-07	3.25e-06	2000_SOM_DCM
T52_D_k141_297641	2.75046	-5.58426	0.751078	-7.43499	1.05e-13	7.23e-13	0800_SOM_DCM
T52_D_k141_297641	0	NA	NA	NA	NA	NA	0800_SRF_SOM
T52_D_k141_297641	0	NA	NA	NA	NA	NA	2000_SRF_SOM
T52_D_k141_504620	32.6643	-9.83136	0.683692	-14.3798	6.93e-47	1.3e-44	2000_SOM_DCM
T52_D_k141_504620	0.056334	0.0751092	3.08142	0.0243749	0.980554	NA	0800_SRF_SOM
T52_D_k141_504620	31.6367	-8.85466	0.605436	-14.6253	1.94e-48	2.15e-46	0800_SOM_DCM
T52_D_k141_504620	0	NA	NA	NA	NA	NA	2000_SRF_SOM
T52_D_k141_606192	3.40694	-3.64365	0.589803	-6.17773	6.5e-10	3.11e-09	0800_SOM_DCM
T52_D_k141_606192	0.600898	-1.40707	1.30262	-1.08018	0.28006	NA	0800_SRF_SOM
T52_D_k141_606192	1.71491	-3.21444	1.06636	-3.01441	0.00257479	0.00686908	2000_SOM_DCM
T52_D_k141_606192	0.414375	-1.21756	1.35327	-0.899715	0.368272	NA	2000_SRF_SOM
T52_D_k141_63128	7.51358	-6.01204	0.591171	-10.1697	2.71e-24	4.52e-23	0800_SOM_DCM
T52_D_k141_63128	5.66111	-6.64207	0.674499	-9.84742	7.03e-23	2.16e-21	2000_SOM_DCM
T52_D_k141_63128	0.160397	-0.62294	2.12248	-0.293496	0.769143	NA	0800_SRF_SOM
T52_D_k141_63128	0.080282	0.0262836	2.89585	0.00907631	0.992758	NA	2000_SRF_SOM
T52_D_k141_645579	0.305967	0.152453	1.07836	0.141375	0.887574	0.903303	0800_SOM_DCM
T52_D_k141_645579	0.988637	0.800001	1.08771	0.735491	0.462041	0.538538	2000_SOM_DCM
T52_D_k141_645579	0.45356	-1.40786	1.17755	-1.19559	0.231858	NA	0800_SRF_SOM
T52_D_k141_645579	0.855706	-1.78368	0.919794	-1.93921	0.0524756	0.108864	2000_SRF_SOM
T52_D_k141_707811	3.32433	-4.05284	0.778541	-5.20569	1.93e-07	1.55e-06	2000_SRF_SOM
T52_D_k141_707811	3.46665	-3.47976	0.862979	-4.03227	5.52e-05	0.000757852	0800_SRF_SOM
T52_D_k141_707811	6.316	-0.956916	0.504516	-1.8967	0.0578673	0.10209	2000_SOM_DCM
T52_D_k141_707811	5.21438	-0.945663	0.366264	-2.58192	0.00982526	0.0181354	0800_SOM_DCM
T52_D_k141_821293	0	NA	NA	NA	NA	NA	2000_SRF_SOM
T52_D_k141_821293	0	NA	NA	NA	NA	NA	0800_SRF_SOM
T52_D_k141_821293	0.384779	-3.19447	1.31429	-2.43056	0.0150755	0.0266704	0800_SOM_DCM
T52_D_k141_821293	0.245376	-3.24286	2.68887	-1.20603	0.227806	NA	2000_SOM_DCM
T52_D_k141_9142	4.89631	-6.43361	0.610818	-10.5328	6.1e-26	1.16e-24	0800_SOM_DCM
T52_D_k141_9142	0.0171954	0.275514	3.0819	0.0893973	0.928766	NA	0800_SRF_SOM
T52_D_k141_9142	0.0361481	0.470183	3.03411	0.154966	0.876849	NA	2000_SRF_SOM
T52_D_k141_9142	5.20112	-6.96165	0.760572	-9.15318	5.53e-20	1.33e-18	2000_SOM_DCM
T56_S_k141_1043032	1.08913	-3.12731	0.867017	-3.60697	0.000309792	0.0031304	0800_SRF_SOM
T56_S_k141_1043032	1.62911	2.68768	1.02003	2.6349	0.0084161	0.0196006	2000_SOM_DCM
T56_S_k141_1043032	0.604815	2.07765	0.754566	2.75343	0.00589736	0.011387	0800_SOM_DCM
T56_S_k141_1043032	1.36133	-3.46036	0.763905	-4.52983	5.9e-06	3.71e-05	2000_SRF_SOM
T56_S_k141_109532	2.61273	4.05444	0.716136	5.66155	1.5e-08	6.21e-08	0800_SOM_DCM
T56_S_k141_109532	7.78318	0.46552	0.421107	1.10547	0.268957	0.429507	0800_SRF_SOM
T56_S_k141_109532	5.16709	0.0894167	0.329312	0.271526	0.785987	0.852076	2000_SRF_SOM
T56_S_k141_109532	3.38038	3.70925	0.992159	3.73856	0.000185077	0.000644432	2000_SOM_DCM
T56_S_k141_152627	4.09179	1.43296	0.417308	3.43382	0.000595131	0.00524996	0800_SRF_SOM
T56_S_k141_152627	1.30539	2.27208	1.16839	1.94463	0.0518195	0.0935748	2000_SOM_DCM
T56_S_k141_152627	3.58883	1.63228	0.43584	3.74513	0.000180304	0.000844571	2000_SRF_SOM
T56_S_k141_152627	1.00326	2.57605	0.715364	3.60104	0.00031695	0.000772868	0800_SOM_DCM
T56_S_k141_329148	25.3746	-6.17469	0.636832	-9.69596	3.14e-22	1.34e-20	2000_SRF_SOM
T56_S_k141_329148	14.027	6.50749	0.692559	9.3963	5.65e-21	7.33e-20	0800_SOM_DCM
T56_S_k141_329148	26.3419	-4.391	0.589916	-7.44344	9.81e-14	1.48e-11	0800_SRF_SOM
T56_S_k141_329148	28.6075	6.76964	0.927757	7.29679	2.95e-13	3.68e-12	2000_SOM_DCM
T56_S_k141_491946	5.00266	-0.892192	0.435052	-2.05077	0.0402892	0.117321	0800_SRF_SOM
T56_S_k141_491946	6.04581	4.5014	0.959687	4.69049	2.73e-06	1.36e-05	2000_SOM_DCM
T56_S_k141_491946	2.19166	3.7629	0.642774	5.85416	4.79e-09	2.09e-08	0800_SOM_DCM
T56_S_k141_491946	6.55082	-1.37898	0.386468	-3.56816	0.000359494	0.00155064	2000_SRF_SOM
T56_S_k141_795790	1.10683	0.354856	1.06612	0.332848	0.739249	0.777138	2000_SOM_DCM
T56_S_k141_795790	1.32804	0.249035	0.729335	0.341454	0.732761	0.811499	2000_SRF_SOM
T56_S_k141_795790	1.41275	0.100826	0.666815	0.151205	0.879814	0.926701	0800_SRF_SOM
T56_S_k141_795790	0.723716	1.12043	0.801096	1.39862	0.161926	0.215325	0800_SOM_DCM
T56_S_k141_85686	9.84932	-4.44402	0.753678	-5.89645	3.71e-09	1.7e-07	0800_SRF_SOM
T56_S_k141_85686	9.62735	4.63141	0.922766	5.01905	5.19e-07	2.95e-06	2000_SOM_DCM
T56_S_k141_85686	5.31307	4.66166	0.663535	7.0255	2.13e-12	1.3e-11	0800_SOM_DCM
T56_S_k141_85686	8.53364	-6.03922	0.702485	-8.59694	8.19e-18	2.3e-16	2000_SRF_SOM
T60_S_k141_1031581	0.0989158	0.75872	3.03411	0.250063	0.802539	NA	2000_SRF_SOM
T60_S_k141_1031581	0.0337439	-1.27361	3.39517	-0.375124	0.707568	NA	2000_SOM_DCM
T60_S_k141_1031581	0.0611959	-1.01664	2.99016	-0.339994	0.733861	NA	0800_SOM_DCM
T60_S_k141_1031581	0.134831	0.373242	3.08132	0.121131	0.903588	NA	0800_SRF_SOM
T60_S_k141_143870	1.18827	0.41294	0.630942	0.654482	0.512801	0.562069	0800_SOM_DCM
T60_S_k141_143870	1.5714	-1.07627	0.720704	-1.49335	0.135345	0.27076	0800_SRF_SOM
T60_S_k141_143870	1.76237	-0.0560597	0.625886	-0.0895684	0.92863	0.950847	2000_SRF_SOM
T60_S_k141_143870	1.6291	0.16925	0.869913	0.19456	0.845737	0.869788	2000_SOM_DCM
T60_S_k141_334080	0.928412	1.08138	0.957441	1.12945	0.258708	0.418251	0800_SRF_SOM
T60_S_k141_334080	0.234198	0.349328	1.33699	0.261279	0.793877	NA	0800_SOM_DCM
T60_S_k141_334080	0.152596	-0.408601	3.16305	-0.129179	0.897216	NA	2000_SOM_DCM
T60_S_k141_334080	0.379825	1.01066	1.21191	0.83394	0.404315	NA	2000_SRF_SOM
T60_S_k141_473700	0.0896761	-0.550173	2.31309	-0.237852	0.811996	NA	0800_SOM_DCM
T60_S_k141_473700	0.275134	0.5873	1.48317	0.395976	0.692123	NA	0800_SRF_SOM
T60_S_k141_473700	0.17141	-0.360089	3.39332	-0.106117	0.91549	NA	2000_SOM_DCM
T60_S_k141_473700	0.320234	0.722154	1.48754	0.485469	0.627344	NA	2000_SRF_SOM
T60_S_k141_534910	37.8426	1.66734	0.161394	10.3308	5.11e-25	2.63e-23	2000_SRF_SOM
T60_S_k141_534910	13.0803	4.0947	0.754377	5.42793	5.7e-08	3.81e-07	2000_SOM_DCM
T60_S_k141_534910	34.2278	0.72674	0.253813	2.86329	0.00419264	0.0226545	0800_SRF_SOM
T60_S_k141_534910	11.2712	4.14545	0.540579	7.66854	1.74e-14	1.29e-13	0800_SOM_DCM
T60_S_k141_578059	1.84535	-2.41275	0.780503	-3.09128	0.00199296	0.0131107	0800_SRF_SOM
T60_S_k141_578059	4.45907	4.07626	0.953997	4.27283	1.93e-05	8.3e-05	2000_SOM_DCM
T60_S_k141_578059	6.02894	-0.374804	0.342337	-1.09484	0.273588	0.39222	2000_SRF_SOM
T60_S_k141_578059	0.904069	2.64755	0.711133	3.723	0.000196866	0.000494196	0800_SOM_DCM
T60_S_k141_72445	0.189669	1.31585	2.39282	0.549914	0.582378	NA	2000_SRF_SOM
T60_S_k141_72445	0.0487793	-1.27361	3.39517	-0.375124	0.707568	NA	2000_SOM_DCM
T60_S_k141_72445	0.290231	0.0834286	1.34591	0.0619866	0.950574	NA	0800_SRF_SOM
T60_S_k141_72445	0.0957166	-0.221421	1.90313	-0.116346	0.907379	NA	0800_SOM_DCM
T60_S_k141_947655	0.445345	1.39422	1.30592	1.06761	0.285696	NA	0800_SRF_SOM
T60_S_k141_947655	0.43964	1.76055	1.15439	1.52508	0.127238	NA	2000_SRF_SOM
T60_S_k141_947655	0.215963	-1.29082	1.4802	-0.87206	0.383176	NA	0800_SOM_DCM
T60_S_k141_947655	0.202097	-1.85679	1.9034	-0.975516	0.329305	NA	2000_SOM_DCM
T60_S_k141_957486	13.2081	0.586829	0.299247	1.96102	0.0498768	0.136753	0800_SRF_SOM
T60_S_k141_957486	4.73439	3.74706	0.635131	5.89966	3.64e-09	1.61e-08	0800_SOM_DCM
T60_S_k141_957486	19.5591	1.19036	0.184058	6.4673	9.98e-11	1.25e-09	2000_SRF_SOM
T60_S_k141_957486	8.53183	4.40003	0.927094	4.74604	2.07e-06	1.06e-05	2000_SOM_DCM
T60_S_k141_957486	13.2081	0.586829	0.299247	1.96102	0.0498768	0.136753	0800_SRF_SOM
T60_S_k141_957486	4.73439	3.74706	0.635131	5.89966	3.64e-09	1.61e-08	0800_SOM_DCM
T60_S_k141_957486	19.5591	1.19036	0.184058	6.4673	9.98e-11	1.25e-09	2000_SRF_SOM
T60_S_k141_957486	8.53183	4.40003	0.927094	4.74604	2.07e-06	1.06e-05	2000_SOM_DCM
T64_D_k141_120875	0.536587	-0.694011	1.52574	-0.454868	0.649204	0.697747	2000_SOM_DCM
T64_D_k141_120875	0.288115	-0.297676	1.35429	-0.219803	0.826025	NA	0800_SRF_SOM
T64_D_k141_120875	0.426477	-0.775619	1.18847	-0.65262	0.514002	NA	2000_SRF_SOM
T64_D_k141_120875	0.305678	-1.12092	1.18331	-0.947274	0.343499	0.403267	0800_SOM_DCM
T64_D_k141_21287	3.37135	-5.97725	0.980207	-6.09795	1.07e-09	5.03e-09	0800_SOM_DCM
T64_D_k141_21287	1.81531	-5.64734	1.91587	-2.94766	0.00320188	0.00833885	2000_SOM_DCM
T64_D_k141_21287	0	NA	NA	NA	NA	NA	2000_SRF_SOM
T64_D_k141_21287	0	NA	NA	NA	NA	NA	0800_SRF_SOM
T64_D_k141_283652	0	NA	NA	NA	NA	NA	2000_SRF_SOM
T64_D_k141_283652	0	NA	NA	NA	NA	NA	0800_SRF_SOM
T64_D_k141_283652	4.88186	-7.10816	0.872931	-8.14287	3.86e-16	6.46e-15	2000_SOM_DCM
T64_D_k141_283652	5.22314	-6.66381	0.656534	-10.15	3.31e-24	5.51e-23	0800_SOM_DCM
T64_D_k141_333777	1.84062	-5.09822	0.755107	-6.75165	1.46e-11	8.22e-11	0800_SOM_DCM
T64_D_k141_333777	0	NA	NA	NA	NA	NA	0800_SRF_SOM
T64_D_k141_333777	1.42675	-5.30663	1.36631	-3.88392	0.000102784	0.000378434	2000_SOM_DCM
T64_D_k141_333777	0	NA	NA	NA	NA	NA	2000_SRF_SOM
T64_D_k141_519560	8.45177	-4.85501	0.730892	-6.64258	3.08e-11	4.19e-10	2000_SRF_SOM
T64_D_k141_519560	12.2011	-1.27301	0.294219	-4.32674	1.51e-05	4.4e-05	0800_SOM_DCM
T64_D_k141_519560	14.8143	-0.39193	0.541523	-0.723755	0.469216	0.54511	2000_SOM_DCM
T64_D_k141_519560	7.37646	-2.60552	0.541463	-4.812	1.49e-06	3.47e-05	0800_SRF_SOM
T64_D_k141_820493	0.150092	-0.114077	1.84075	-0.0619727	0.950585	NA	0800_SRF_SOM
T64_D_k141_820493	0.250299	0.915068	1.65622	0.552503	0.580604	NA	2000_SRF_SOM
T64_D_k141_820493	1.86267	-5.09023	0.921332	-5.52486	3.3e-08	2.29e-07	2000_SOM_DCM
T64_D_k141_820493	1.6084	-4.12237	0.674901	-6.10811	1.01e-09	4.73e-09	0800_SOM_DCM
T64_D_k141_849441	2.42667	-6.1197	1.74026	-3.51655	0.000437189	0.00140648	2000_SOM_DCM
T64_D_k141_849441	0.0171954	0.275514	3.0819	0.0893973	0.928766	NA	0800_SRF_SOM
T64_D_k141_849441	0	NA	NA	NA	NA	NA	2000_SRF_SOM
T64_D_k141_849441	5.21463	-6.44439	0.727353	-8.86005	8e-19	8.61e-18	0800_SOM_DCM
T64_S_k141_131184	0.203984	-0.343086	2.372	-0.14464	0.884995	NA	2000_SOM_DCM
T64_S_k141_131184	0.575871	1.54234	1.01969	1.51256	0.130392	0.220966	2000_SRF_SOM
T64_S_k141_131184	0.177963	0.222685	1.81148	0.12293	0.902163	NA	0800_SOM_DCM
T64_S_k141_131184	0.385037	-0.480299	1.32106	-0.363571	0.716179	NA	0800_SRF_SOM
T64_S_k141_195822	2.53338	-1.27123	0.593698	-2.1412	0.0322576	0.100936	0800_SRF_SOM
T64_S_k141_195822	3.41322	-1.01652	0.448448	-2.26676	0.023405	0.0568006	2000_SRF_SOM
T64_S_k141_195822	2.87159	3.46137	0.984336	3.51645	0.000437366	0.00140658	2000_SOM_DCM
T64_S_k141_195822	1.22296	2.83036	0.684991	4.13197	3.6e-05	9.94e-05	0800_SOM_DCM
T64_S_k141_252722	2.93436	2.29898	0.962966	2.3874	0.0169682	0.0359526	2000_SOM_DCM
T64_S_k141_252722	2.51945	3.51329	0.771202	4.5556	5.22e-06	1.61e-05	0800_SOM_DCM
T64_S_k141_252722	10.0192	2.11935	0.34742	6.10025	1.06e-09	1.17e-08	2000_SRF_SOM
T64_S_k141_252722	8.71059	1.15685	0.400766	2.88661	0.00389422	0.0215808	0800_SRF_SOM
T64_S_k141_370395	0.150999	0.825315	2.08247	0.396315	0.691872	NA	2000_SRF_SOM
T64_S_k141_370395	0.103918	1.38872	3.08085	0.450759	0.652163	NA	0800_SRF_SOM
T64_S_k141_370395	0.0598642	-1.05166	3.39517	-0.309752	0.75675	NA	2000_SOM_DCM
T64_S_k141_370395	0.0199648	-1.6899	2.99034	-0.565118	0.571994	NA	0800_SOM_DCM
T64_S_k141_380606	0.555632	0.206212	1.07175	0.192407	0.847424	0.895479	2000_SRF_SOM
T64_S_k141_380606	0.563196	0.666505	1.26773	0.525747	0.599064	NA	0800_SRF_SOM
T64_S_k141_380606	0.158628	0.132114	2.20574	0.0598957	0.952239	NA	0800_SOM_DCM
T64_S_k141_380606	0.348739	0.431453	1.72393	0.250273	0.802376	NA	2000_SOM_DCM
T64_S_k141_506847	0.0895957	-1.23025	2.85203	-0.431358	0.666208	NA	0800_SOM_DCM
T64_S_k141_506847	0.0247581	0.470183	3.03411	0.154966	0.876849	NA	2000_SRF_SOM
T64_S_k141_506847	0.157675	0.694569	2.55888	0.271434	0.786057	NA	0800_SRF_SOM
T64_S_k141_506847	0.0350926	-1.27361	3.39517	-0.375124	0.707568	NA	2000_SOM_DCM
T64_S_k141_615619	0	NA	NA	NA	NA	NA	2000_SOM_DCM
T64_S_k141_615619	0.0599209	1.26921	3.03411	0.418312	0.675719	NA	2000_SRF_SOM
T64_S_k141_615619	0.091243	-0.778244	2.98929	-0.260345	0.794598	NA	0800_SOM_DCM
T64_S_k141_615619	0.237242	0.732535	2.00867	0.364687	0.715345	NA	0800_SRF_SOM
T64_S_k141_786962	17.4863	6.06692	0.939944	6.45455	1.09e-10	1.02e-09	2000_SOM_DCM
T64_S_k141_786962	24.2921	0.0873963	0.217456	0.401904	0.687755	0.797622	0800_SRF_SOM
T64_S_k141_786962	22.2155	-0.606916	0.164613	-3.68692	0.000226981	0.00103578	2000_SRF_SOM
T64_S_k141_786962	8.78097	5.6268	0.593158	9.48617	2.4e-21	3.2e-20	0800_SOM_DCM
T64_S_k141_851618	0.238919	-0.379904	1.49476	-0.254158	0.799374	NA	2000_SRF_SOM
T64_S_k141_851618	0.22384	-0.197433	1.93917	-0.101813	0.918905	NA	2000_SOM_DCM
T64_S_k141_851618	0.0660274	-0.622939	2.42289	-0.257106	0.797097	NA	0800_SOM_DCM
T64_S_k141_851618	0.173118	-0.0340127	1.76567	-0.0192633	0.984631	NA	0800_SRF_SOM
T68_S_k141_1046984	0.0503897	-0.855957	2.98956	-0.286316	0.774636	NA	0800_SOM_DCM
T68_S_k141_1046984	0.096635	-0.135193	3.08053	-0.0438864	0.964995	NA	0800_SRF_SOM
T68_S_k141_1046984	0.322367	-0.822371	1.30178	-0.631729	0.527564	NA	2000_SRF_SOM
T68_S_k141_1046984	0.296512	0.276388	1.67181	0.165323	0.86869	NA	2000_SOM_DCM
T68_S_k141_1052183	5.89941	4.52716	0.950308	4.76389	1.9e-06	9.77e-06	2000_SOM_DCM
T68_S_k141_1052183	2.93015	4.26975	0.662088	6.44891	1.13e-10	5.8e-10	0800_SOM_DCM
T68_S_k141_1052183	5.30526	-5.33095	0.807884	-6.59867	4.15e-11	3.08e-09	0800_SRF_SOM
T68_S_k141_1052183	5.04645	-5.31888	0.688203	-7.72865	1.09e-14	2.16e-13	2000_SRF_SOM
T68_S_k141_1117441	9.64365	-5.19277	0.836909	-6.2047	5.48e-10	3.2e-08	0800_SRF_SOM
T68_S_k141_1117441	5.18611	4.61449	0.676156	6.82459	8.82e-12	5.08e-11	0800_SOM_DCM
T68_S_k141_1117441	12.431	4.98535	0.902451	5.52424	3.31e-08	2.3e-07	2000_SOM_DCM
T68_S_k141_1117441	10.8333	-6.07433	0.670557	-9.05863	1.32e-19	4.55e-18	2000_SRF_SOM
T68_S_k141_244737	6.41601	-0.765683	0.343875	-2.22664	0.0259716	0.0865721	0800_SRF_SOM
T68_S_k141_244737	6.65001	2.55751	0.717634	3.56381	0.000365511	0.00119275	2000_SOM_DCM
T68_S_k141_244737	3.12005	2.46759	0.490918	5.02649	5e-07	1.72e-06	0800_SOM_DCM
T68_S_k141_244737	6.63764	-1.70829	0.374501	-4.5615	5.08e-06	3.22e-05	2000_SRF_SOM
T68_S_k141_369795	2.43004	0.112522	0.488238	0.230465	0.817731	0.874354	2000_SRF_SOM
T68_S_k141_369795	3.67982	0.759399	0.419692	1.80942	0.0703861	0.172691	0800_SRF_SOM
T68_S_k141_369795	1.99463	1.06639	0.8795	1.21249	0.225324	0.309744	2000_SOM_DCM
T68_S_k141_369795	1.5129	1.44368	0.634692	2.27462	0.0229288	0.0388623	0800_SOM_DCM
T68_S_k141_375441	13.6466	0.901954	0.297836	3.02835	0.0024589	0.0155013	0800_SRF_SOM
T68_S_k141_375441	4.06632	4.69145	0.684702	6.85181	7.29e-12	4.23e-11	0800_SOM_DCM
T68_S_k141_375441	6.0143	4.53321	0.963764	4.70365	2.56e-06	1.28e-05	2000_SOM_DCM
T68_S_k141_375441	13.8968	1.16181	0.239992	4.84104	1.29e-06	9.11e-06	2000_SRF_SOM
T68_S_k141_395864	0	NA	NA	NA	NA	NA	0800_SOM_DCM
T68_S_k141_395864	0.0742375	0.98067	3.03411	0.323214	0.746533	NA	2000_SRF_SOM
T68_S_k141_395864	0	NA	NA	NA	NA	NA	2000_SOM_DCM
T68_S_k141_395864	0.154314	1.72742	3.07647	0.561493	0.574461	NA	0800_SRF_SOM
T68_S_k141_475865	5.92345	-4.91106	0.685932	-7.15969	8.09e-13	1.27e-11	2000_SRF_SOM
T68_S_k141_475865	2.23317	3.89708	0.66947	5.82114	5.84e-09	2.54e-08	0800_SOM_DCM
T68_S_k141_475865	4.07022	-3.64462	0.769395	-4.737	2.17e-06	4.82e-05	0800_SRF_SOM
T68_S_k141_475865	6.7617	4.69149	0.949433	4.94136	7.76e-07	4.27e-06	2000_SOM_DCM
T68_S_k141_686873	425.747	10.0798	0.888993	11.3385	8.46e-30	4.47e-28	2000_SOM_DCM
T68_S_k141_686873	342.676	-3.85034	0.300218	-12.8252	1.19e-37	3.05e-34	0800_SRF_SOM
T68_S_k141_686873	185.18	10.0112	0.609945	16.4133	1.54e-60	3.74e-58	0800_SOM_DCM
T68_S_k141_686873	371.738	-6.06042	0.183034	-33.1109	2.07e-240	1.94e-236	2000_SRF_SOM
T68_S_k141_727387	0.826869	1.28769	1.03186	1.24794	0.212052	0.322657	2000_SRF_SOM
T68_S_k141_727387	0.164625	-0.260298	1.58398	-0.164332	0.86947	NA	0800_SOM_DCM
T68_S_k141_727387	0.323475	0.320063	1.71886	0.186206	0.852283	NA	2000_SOM_DCM
T68_S_k141_727387	0.529872	1.00193	1.2512	0.800777	0.423261	NA	0800_SRF_SOM
T72_S_k141_1056156	3.47257	3.67722	1.01716	3.6152	0.000300116	0.00099532	2000_SOM_DCM
T72_S_k141_1056156	3.39059	-2.41198	0.634939	-3.79876	0.000145424	0.000698646	2000_SRF_SOM
T72_S_k141_1056156	2.96943	-1.52965	0.597712	-2.55917	0.0104921	0.0448168	0800_SRF_SOM
T72_S_k141_1056156	1.38358	3.22608	0.71333	4.52256	6.11e-06	1.87e-05	0800_SOM_DCM
T72_S_k141_525191	0.705515	1.43732	1.2408	1.15838	0.246709	0.332635	2000_SOM_DCM
T72_S_k141_525191	0.0640173	-0.778244	2.98929	-0.260345	0.794598	NA	0800_SOM_DCM
T72_S_k141_525191	0.709559	-1.64715	0.931225	-1.7688	0.0769274	0.146827	2000_SRF_SOM
T72_S_k141_525191	0.210411	0.796323	1.73381	0.45929	0.646026	NA	0800_SRF_SOM
T72_S_k141_652052	0.0320472	0.275514	3.0819	0.0893973	0.928766	NA	0800_SRF_SOM
T72_S_k141_652052	0.128198	-0.625419	3.20622	-0.195064	0.845343	NA	2000_SOM_DCM
T72_S_k141_652052	0.024445	-1.25471	2.99117	-0.41947	0.674873	NA	0800_SOM_DCM
T72_S_k141_652052	0.219767	0.378675	1.9881	0.190471	0.84894	NA	2000_SRF_SOM
T72_S_k141_810643	1.15769	0.325337	0.734789	0.442763	0.657937	0.775677	0800_SRF_SOM
T72_S_k141_810643	1.6493	-0.952929	0.899586	-1.0593	0.289465	0.377759	2000_SOM_DCM
T72_S_k141_810643	1.80553	0.381263	0.668809	0.570062	0.568636	0.679045	2000_SRF_SOM
T72_S_k141_810643	0.927801	-0.99896	0.646656	-1.54481	0.122392	0.168634	0800_SOM_DCM
T72_S_k141_868308	1.71252	4.28729	0.822835	5.21039	1.88e-07	1.51e-06	2000_SRF_SOM
T72_S_k141_868308	0.0807139	-1.05166	3.39517	-0.309752	0.75675	NA	2000_SOM_DCM
T72_S_k141_868308	0.441589	1.49231	1.83293	0.814166	0.41555	0.473234	0800_SOM_DCM
T72_S_k141_868308	1.47168	1.16969	0.942708	1.24077	0.214689	0.369781	0800_SRF_SOM
T72_S_k141_98072	1.54922	1.1678	0.58764	1.98726	0.0468932	0.130806	0800_SRF_SOM
T72_S_k141_98072	0.742219	1.54278	1.17115	1.31731	0.187734	0.268015	2000_SOM_DCM
T72_S_k141_98072	1.57187	0.839498	0.710988	1.18075	0.237703	0.351917	2000_SRF_SOM
T72_S_k141_98072	0.42201	1.43975	0.903168	1.59411	0.110911	0.155179	0800_SOM_DCM
T76_D_k141_558786	0.745777	-2.13892	1.40604	-1.52124	0.1282	0.196123	2000_SOM_DCM
T76_D_k141_558786	0.486519	-1.7316	1.14968	-1.50616	0.132025	NA	0800_SRF_SOM
T76_D_k141_558786	1.19424	-2.21235	0.691144	-3.201	0.00136951	0.00300282	0800_SOM_DCM
T76_D_k141_558786	0.278592	-1.19158	1.70777	-0.697744	0.485338	NA	2000_SRF_SOM
T76_D_k141_631849	0	NA	NA	NA	NA	NA	0800_SRF_SOM
T76_D_k141_631849	0	NA	NA	NA	NA	NA	2000_SRF_SOM
T76_D_k141_631849	4.8593	-6.49404	0.69789	-9.30525	1.34e-20	1.69e-19	0800_SOM_DCM
T76_D_k141_631849	4.2085	-6.88937	0.958735	-7.1859	6.68e-13	7.95e-12	2000_SOM_DCM
T76_D_k141_679664	0.306724	-1.27356	1.6618	-0.766371	0.443455	0.498515	0800_SOM_DCM
T76_D_k141_679664	0.171643	0.0771194	2.05791	0.0374746	0.970107	NA	2000_SRF_SOM
T76_D_k141_679664	0.489064	-1.84623	1.77877	-1.03792	0.299306	0.387375	2000_SOM_DCM
T76_D_k141_679664	0.242927	-0.181991	2.36718	-0.0768811	0.938718	NA	0800_SRF_SOM
T76_D_k141_856064	0	NA	NA	NA	NA	NA	0800_SRF_SOM
T76_D_k141_856064	1.17849	-5.08413	1.52178	-3.3409	0.000835068	0.00252183	2000_SOM_DCM
T76_D_k141_856064	0	NA	NA	NA	NA	NA	2000_SRF_SOM
T76_D_k141_856064	1.07494	-4.40836	0.889876	-4.9539	7.27e-07	2.47e-06	0800_SOM_DCM
T76_S_k141_156134	1.79043	0.507277	0.587956	0.862781	0.388258	0.548757	0800_SRF_SOM
T76_S_k141_156134	0.603646	1.92921	0.845081	2.28288	0.0224376	0.0381246	0800_SOM_DCM
T76_S_k141_156134	2.88837	3.02617	0.567421	5.3332	9.65e-08	8.16e-07	2000_SRF_SOM
T76_S_k141_156134	0.506603	0.867149	1.37947	0.62861	0.529604	0.596086	2000_SOM_DCM
T76_S_k141_427664	1.03817	2.03379	1.11385	1.8259	0.0678652	0.116707	2000_SOM_DCM
T76_S_k141_427664	9.47707	3.60343	0.34091	10.57	4.1e-26	2.28e-24	2000_SRF_SOM
T76_S_k141_427664	2.49629	3.6777	1.1164	3.29426	0.000986817	0.00221795	0800_SOM_DCM
T76_S_k141_427664	9.52038	1.53807	0.665577	2.31088	0.0208397	0.0736023	0800_SRF_SOM
T76_S_k141_623614	0.225359	0.825316	1.91844	0.430201	0.667049	NA	2000_SRF_SOM
T76_S_k141_623614	0.0703426	-1.05166	3.39517	-0.309752	0.75675	NA	2000_SOM_DCM
T76_S_k141_623614	0	NA	NA	NA	NA	NA	0800_SOM_DCM
T76_S_k141_623614	0.0617255	1.1228	3.0819	0.364321	0.715618	NA	0800_SRF_SOM
T76_S_k141_634203	31.2961	4.5276	0.619745	7.30559	2.76e-13	3.45e-12	2000_SOM_DCM
T76_S_k141_634203	27.401	-5.00404	0.467986	-10.6927	1.1e-26	6.41e-25	2000_SRF_SOM
T76_S_k141_634203	13.9003	4.86423	0.641985	7.57686	3.54e-14	2.56e-13	0800_SOM_DCM
T76_S_k141_634203	25.7663	-4.95707	0.656108	-7.55528	4.18e-14	7.39e-12	0800_SRF_SOM
T76_S_k141_703738	0.0812782	-0.343604	2.98275	-0.115197	0.908289	NA	0800_SOM_DCM
T76_S_k141_703738	0.155352	-1.05166	3.39517	-0.309752	0.75675	NA	2000_SOM_DCM
T76_S_k141_703738	0.158587	-0.691577	2.61939	-0.264022	0.791763	NA	0800_SRF_SOM
T76_S_k141_703738	0.137747	0.248233	3.03411	0.081814	0.934795	NA	2000_SRF_SOM
T76_S_k141_762711	36.6375	-4.00106	0.318811	-12.55	3.98e-36	4.84e-34	2000_SRF_SOM
T76_S_k141_762711	36.0264	-3.01513	0.452033	-6.67014	2.56e-11	1.99e-09	0800_SRF_SOM
T76_S_k141_762711	57.657	-0.362617	0.232743	-1.55801	0.11923	0.184901	2000_SOM_DCM
T76_S_k141_762711	37.8098	-0.217985	0.351925	-0.619406	0.535649	0.582986	0800_SOM_DCM
T76_S_k141_89730	0.486593	1.72722	0.815234	2.11868	0.0341177	0.055296	0800_SOM_DCM
T76_S_k141_89730	1.06034	2.04411	1.17542	1.73904	0.0820269	0.13576	2000_SOM_DCM
T76_S_k141_89730	1.10792	-0.802047	0.841845	-0.952725	0.34073	0.502876	0800_SRF_SOM
T76_S_k141_89730	1.04527	-2.26901	0.8766	-2.58842	0.00964166	0.0272121	2000_SRF_SOM
T76_S_k141_973097	0.741576	2.30031	0.722806	3.18247	0.00146024	0.00318917	0800_SOM_DCM
T76_S_k141_973097	1.19178	2.25511	1.1561	1.95062	0.0511028	0.0925332	2000_SOM_DCM
T76_S_k141_973097	2.46075	0.680742	0.469696	1.44933	0.147247	0.287043	0800_SRF_SOM
T76_S_k141_973097	2.22846	0.586667	0.573074	1.02372	0.305968	0.426698	2000_SRF_SOM
T8_S_k141_102759	0.438086	-0.0928216	1.31642	-0.0705109	0.943787	NA	2000_SRF_SOM
T8_S_k141_102759	0.0723154	-0.573103	2.98846	-0.191772	0.847921	NA	0800_SOM_DCM
T8_S_k141_102759	0.12091	-0.442083	2.75872	-0.160249	0.872685	NA	0800_SRF_SOM
T8_S_k141_102759	0.315964	0.340218	1.92981	0.176296	0.860061	NA	2000_SOM_DCM
T8_S_k141_1446641	52.148	-4.33084	0.423081	-10.2364	1.36e-24	1.05e-21	0800_SRF_SOM
T8_S_k141_1446641	72.9688	5.98725	0.637144	9.39701	5.61e-21	1.47e-19	2000_SOM_DCM
T8_S_k141_1446641	28.3791	6.21649	0.547997	11.344	7.94e-30	1.99e-28	0800_SOM_DCM
T8_S_k141_1446641	63.9001	-7.04639	0.562576	-12.5252	5.43e-36	6.29e-34	2000_SRF_SOM
T8_S_k141_196364	8.83209	0.335889	0.354607	0.947216	0.343529	0.505942	0800_SRF_SOM
T8_S_k141_196364	3.05409	3.53227	1.01687	3.47366	0.00051341	0.00162667	2000_SOM_DCM
T8_S_k141_196364	7.23043	1.24738	0.293439	4.2509	2.13e-05	0.000121316	2000_SRF_SOM
T8_S_k141_196364	3.33394	4.13224	0.721187	5.72978	1.01e-08	4.24e-08	0800_SOM_DCM
T8_S_k141_22280	2.4377	1.56189	0.632839	2.46807	0.0135845	0.0540993	0800_SRF_SOM
T8_S_k141_22280	0.194882	-0.16807	3.07812	-0.0546016	0.956456	NA	2000_SOM_DCM
T8_S_k141_22280	2.32435	3.90087	0.760872	5.12684	2.95e-07	2.3e-06	2000_SRF_SOM
T8_S_k141_22280	0.579415	1.86145	1.16727	1.59471	0.110777	0.155054	0800_SOM_DCM
T8_S_k141_300390	0.663406	0.689519	1.24816	0.552428	0.580655	0.639037	2000_SOM_DCM
T8_S_k141_300390	1.77089	0.5591	0.615345	0.908595	0.363564	0.52561	0800_SRF_SOM
T8_S_k141_300390	0.627809	1.54242	0.808617	1.90748	0.0564583	0.0864336	0800_SOM_DCM
T8_S_k141_300390	1.01336	0.0608154	0.802307	0.0758006	0.939578	0.959122	2000_SRF_SOM
T8_S_k141_642028	2.67806	3.36566	0.996297	3.37817	0.000729696	0.00223182	2000_SOM_DCM
T8_S_k141_642028	2.15482	-2.69804	0.993914	-2.71457	0.00663627	0.0319386	0800_SRF_SOM
T8_S_k141_642028	1.06158	2.82671	0.932432	3.03155	0.00243305	0.00510166	0800_SOM_DCM
T8_S_k141_642028	2.72862	-2.10309	0.626352	-3.35768	0.000786008	0.00310461	2000_SRF_SOM
T8_S_k141_666399	2.83086	-1.50381	0.676853	-2.22177	0.0262988	0.0873606	0800_SRF_SOM
T8_S_k141_666399	2.22186	-2.38875	0.739843	-3.22872	0.00124345	0.00465202	2000_SRF_SOM
T8_S_k141_666399	2.25298	1.91957	0.92157	2.08293	0.0372575	0.0708107	2000_SOM_DCM
T8_S_k141_666399	1.47821	1.71304	0.673709	2.5427	0.0110001	0.0200863	0800_SOM_DCM
T8_S_k141_698472	2.36484	3.23839	1.06675	3.03577	0.00239926	0.00646887	2000_SOM_DCM
T8_S_k141_698472	8.71722	1.97518	0.325429	6.06947	1.28e-09	1.4e-08	2000_SRF_SOM
T8_S_k141_698472	2.72346	3.91216	0.704274	5.55489	2.78e-08	1.12e-07	0800_SOM_DCM
T8_S_k141_698472	7.90114	0.470089	0.345101	1.36218	0.173141	0.319612	0800_SRF_SOM
T8_S_k141_702941	0.237467	-0.369523	1.3224	-0.279434	0.779912	NA	0800_SRF_SOM
T8_S_k141_702941	0.117001	-0.307716	1.54788	-0.198798	0.842421	NA	0800_SOM_DCM
T8_S_k141_702941	0.0998121	-0.687298	3.39458	-0.202469	0.83955	NA	2000_SOM_DCM
T8_S_k141_702941	0.0969851	-0.199902	3.03354	-0.0658974	0.94746	NA	2000_SRF_SOM
T8_S_k141_779996	0.706035	0.0922913	0.739683	0.124772	0.900704	0.914391	0800_SOM_DCM
T8_S_k141_779996	1.60062	0.176335	0.84796	0.207952	0.835266	0.860845	2000_SOM_DCM
T8_S_k141_779996	0.753051	-2.59689	1.10936	-2.34089	0.0192381	0.0694083	0800_SRF_SOM
T8_S_k141_779996	1.1173	-3.01252	0.83894	-3.59087	0.000329575	0.00143445	2000_SRF_SOM
T8_S_k141_878723	4.8153	1.0167	0.548838	1.85246	0.0639601	0.160979	0800_SRF_SOM
T8_S_k141_878723	0.681182	1.40704	1.16674	1.20596	0.227833	0.312608	2000_SOM_DCM
T8_S_k141_878723	1.50272	3.22662	0.929745	3.47044	0.000519615	0.00122696	0800_SOM_DCM
T8_S_k141_878723	4.49158	3.12966	0.438718	7.13365	9.77e-13	1.52e-11	2000_SRF_SOM
T8_S_k141_897848	0.11692	0.185743	2.23061	0.0832701	0.933637	NA	0800_SRF_SOM
T8_S_k141_897848	0.038625	-0.855957	2.98956	-0.286316	0.774636	NA	0800_SOM_DCM
T8_S_k141_897848	0.0225603	0.470183	3.03411	0.154966	0.876849	NA	2000_SRF_SOM
T8_S_k141_897848	0.0300679	-1.27361	3.39517	-0.375124	0.707568	NA	2000_SOM_DCM
T80_S_k141_310640	24.1844	1.26913	0.523544	2.42411	0.0153459	0.0584859	0800_SRF_SOM
T80_S_k141_310640	6.62344	5.40961	0.892778	6.0593	1.37e-09	6.33e-09	0800_SOM_DCM
T80_S_k141_310640	3.6568	3.81474	1.10344	3.45715	0.000545928	0.00172324	2000_SOM_DCM
T80_S_k141_310640	16.737	2.54271	0.295264	8.61164	7.2e-18	2.04e-16	2000_SRF_SOM
T80_S_k141_334710	2.4295	1.55092	0.527933	2.93772	0.00330631	0.0191379	0800_SRF_SOM
T80_S_k141_334710	0.528549	1.74703	0.849161	2.05736	0.0396513	0.0632812	0800_SOM_DCM
T80_S_k141_334710	2.02572	2.32443	0.642063	3.62025	0.000294317	0.00130432	2000_SRF_SOM
T80_S_k141_334710	0.501107	1.01012	1.38033	0.7318	0.464291	0.540751	2000_SOM_DCM
T80_S_k141_836925	0.620805	1.27975	1.53596	0.833194	0.404735	0.486171	2000_SOM_DCM
T80_S_k141_836925	2.12928	1.73881	0.580443	2.99566	0.00273851	0.0168104	0800_SRF_SOM
T80_S_k141_836925	0.464942	1.54203	1.07497	1.43448	0.151435	0.203359	0800_SOM_DCM
T80_S_k141_836925	3.00165	2.4967	0.573999	4.34966	1.36e-05	8.11e-05	2000_SRF_SOM
T84_S_k141_25436	0.598434	1.8948	0.964765	1.964	0.0495296	0.103997	2000_SRF_SOM
T84_S_k141_25436	0.961779	0.878986	0.899298	0.977413	0.328365	0.489594	0800_SRF_SOM
T84_S_k141_25436	0.401979	0.44862	1.10465	0.40612	0.684655	0.718757	0800_SOM_DCM
T84_S_k141_25436	0.159926	-0.361834	2.45965	-0.147108	0.883047	NA	2000_SOM_DCM
T84_S_k141_442580	1.58091	0.4428	0.641832	0.6899	0.490257	0.642946	0800_SRF_SOM
T84_S_k141_442580	0.485232	1.68768	0.876541	1.92539	0.0541809	0.0833967	0800_SOM_DCM
T84_S_k141_442580	1.24118	2.2696	1.12982	2.00882	0.0445562	0.0824367	2000_SOM_DCM
T84_S_k141_442580	2.2606	0.457084	0.550686	0.830027	0.406524	0.52973	2000_SRF_SOM
T84_S_k141_829549	3.23484	4.1812	0.593927	7.03991	1.92e-12	1.19e-11	0800_SOM_DCM
T84_S_k141_829549	6.97629	-1.55324	0.363141	-4.27724	1.89e-05	0.00010881	2000_SRF_SOM
T84_S_k141_829549	6.59723	4.69021	0.969641	4.83706	1.32e-06	6.97e-06	2000_SOM_DCM
T84_S_k141_829549	8.98934	-0.152443	0.290389	-0.524962	0.59961	0.7301	0800_SRF_SOM
T84_S_k141_836848	28.628	-2.90778	0.469064	-6.19912	5.68e-10	3.27e-08	0800_SRF_SOM
T84_S_k141_836848	10.9527	-5.20471	0.669128	-7.77834	7.35e-15	1.48e-13	2000_SRF_SOM
T84_S_k141_836848	12.2565	5.52984	0.940817	5.8777	4.16e-09	3.26e-08	2000_SOM_DCM
T84_S_k141_836848	14.5079	5.89964	0.643049	9.17448	4.54e-20	5.48e-19	0800_SOM_DCM
T84_S_k141_901458	0.166527	0.145052	1.52494	0.0951198	0.92422	NA	0800_SOM_DCM
T84_S_k141_901458	0.281208	0.187922	1.49828	0.125425	0.900187	NA	2000_SOM_DCM
T84_S_k141_901458	0.336928	-0.39315	1.10949	-0.354352	0.723075	NA	2000_SRF_SOM
T84_S_k141_901458	0.359069	-0.578391	1.22933	-0.470493	0.638003	NA	0800_SRF_SOM
T84_S_k141_90848	0.610779	1.35943	1.30419	1.04235	0.297249	0.417644	2000_SRF_SOM
T84_S_k141_90848	0.689729	-0.0245723	1.04188	-0.0235846	0.981184	0.989668	0800_SRF_SOM
T84_S_k141_90848	0.809661	-2.57924	1.33754	-1.92834	0.0538127	0.096369	2000_SOM_DCM
T84_S_k141_90848	0.934581	-1.69048	0.777223	-2.17502	0.0296284	0.04877	0800_SOM_DCM
T88_D_k141_1058826	34.25	-3.48531	0.500942	-6.95751	3.46e-12	3.34e-10	0800_SRF_SOM
T88_D_k141_1058826	14.3789	-6.1891	0.683703	-9.05232	1.4e-19	4.77e-18	2000_SRF_SOM
T88_D_k141_1058826	19.7572	2.70409	0.469674	5.75737	8.54e-09	3.63e-08	0800_SOM_DCM
T88_D_k141_1058826	17.93	1.96693	0.469961	4.18531	2.85e-05	0.000118549	2000_SOM_DCM
T88_D_k141_107436	0.363646	-3.12627	3.31787	-0.942254	0.346063	NA	2000_SOM_DCM
T88_D_k141_107436	0	NA	NA	NA	NA	NA	0800_SRF_SOM
T88_D_k141_107436	0	NA	NA	NA	NA	NA	2000_SRF_SOM
T88_D_k141_107436	0.571837	-3.54305	2.27431	-1.55786	0.119267	0.164906	0800_SOM_DCM
T88_D_k141_139853	0.0247581	0.470183	3.03411	0.154966	0.876849	NA	2000_SRF_SOM
T88_D_k141_139853	0	NA	NA	NA	NA	NA	0800_SRF_SOM
T88_D_k141_139853	9.6804	-7.6102	0.642953	-11.8363	2.53e-32	7.55e-31	0800_SOM_DCM
T88_D_k141_139853	9.6888	-7.90428	0.730878	-10.8148	2.93e-27	1.29e-25	2000_SOM_DCM
T88_D_k141_149065	2.1424	1.72773	0.659958	2.61793	0.00884639	0.0252874	2000_SRF_SOM
T88_D_k141_149065	2.14294	0.644142	0.588041	1.0954	0.27334	0.434526	0800_SRF_SOM
T88_D_k141_149065	8.63455	-4.93623	0.541814	-9.11056	8.2e-20	1.94e-18	2000_SOM_DCM
T88_D_k141_149065	9.20296	-3.81081	0.397413	-9.58904	8.89e-22	1.24e-20	0800_SOM_DCM
T88_D_k141_294473	9.63952	-7.33674	0.662317	-11.0774	1.62e-28	3.64e-27	0800_SOM_DCM
T88_D_k141_294473	0	NA	NA	NA	NA	NA	2000_SRF_SOM
T88_D_k141_294473	6.25097	-7.49073	0.974398	-7.68755	1.5e-14	2.13e-13	2000_SOM_DCM
T88_D_k141_294473	0.016033	0.275514	3.0819	0.0893973	0.928766	NA	0800_SRF_SOM
T88_D_k141_32460	4.3291	3.47199	0.971017	3.57562	0.000349396	0.00114577	2000_SOM_DCM
T88_D_k141_32460	4.81134	-1.02892	0.404282	-2.54505	0.0109261	0.0302185	2000_SRF_SOM
T88_D_k141_32460	7.45466	0.454557	0.30804	1.47564	0.140039	0.276069	0800_SRF_SOM
T88_D_k141_32460	2.50499	3.5654	0.64886	5.49487	3.91e-08	1.54e-07	0800_SOM_DCM
T88_D_k141_491734	1.00058	1.82475	1.21377	1.50338	0.132742	0.201856	2000_SOM_DCM
T88_D_k141_491734	1.15009	-1.17117	0.94985	-1.233	0.217575	0.329051	2000_SRF_SOM
T88_D_k141_491734	0.821681	-2.48437	1.20631	-2.05948	0.0394481	0.11606	0800_SRF_SOM
T88_D_k141_491734	0.433288	1.36456	1.15608	1.18033	0.23787	0.297759	0800_SOM_DCM
T88_D_k141_806826	3.02358	-5.74034	0.738107	-7.77711	7.42e-15	5.7e-14	0800_SOM_DCM
T88_D_k141_806826	0	NA	NA	NA	NA	NA	2000_SRF_SOM
T88_D_k141_806826	0	NA	NA	NA	NA	NA	0800_SRF_SOM
T88_D_k141_806826	1.55178	-5.45491	1.17789	-4.63109	3.64e-06	1.77e-05	2000_SOM_DCM
T88_D_k141_935508	33.1278	-8.71136	0.608012	-14.3276	1.47e-46	1.47e-44	0800_SOM_DCM
T88_D_k141_935508	0.109877	0.0262848	2.68497	0.0097896	0.992189	NA	2000_SRF_SOM
T88_D_k141_935508	29.1746	-9.01599	0.705157	-12.7858	1.97e-37	1.83e-35	2000_SOM_DCM
T88_D_k141_935508	0.102854	-0.185056	3.08034	-0.0600764	0.952095	NA	0800_SRF_SOM
T88_D_k141_985961	0.025944	0.275514	3.0819	0.0893973	0.928766	NA	0800_SRF_SOM
T88_D_k141_985961	0.0571656	0.248233	3.03411	0.081814	0.934795	NA	2000_SRF_SOM
T88_D_k141_985961	11.0111	-7.57805	0.583375	-12.99	1.39e-38	6.99e-37	0800_SOM_DCM
T88_D_k141_985961	10.3739	-7.74582	0.688268	-11.2541	2.21e-29	1.15e-27	2000_SOM_DCM
T88_S_k141_198050	0.0975587	-1.05166	3.39517	-0.309752	0.75675	NA	2000_SOM_DCM
T88_S_k141_198050	0.00914594	-1.25881	2.99119	-0.420839	0.673873	NA	0800_SOM_DCM
T88_S_k141_198050	0.34748	2.2828	2.30596	0.989957	0.322195	NA	0800_SRF_SOM
T88_S_k141_198050	0.212424	0.825313	2.33407	0.353593	0.723644	NA	2000_SRF_SOM
T88_S_k141_476080	20.1807	4.13161	0.777771	5.31212	1.08e-07	6.87e-07	2000_SOM_DCM
T88_S_k141_476080	10.4546	4.42303	0.584046	7.57308	3.64e-14	2.63e-13	0800_SOM_DCM
T88_S_k141_476080	18.1906	-3.25564	0.455316	-7.15029	8.66e-13	1.35e-11	2000_SRF_SOM
T88_S_k141_476080	21.335	-2.06459	0.493958	-4.1797	2.92e-05	0.000449043	0800_SRF_SOM
T88_S_k141_480659	1.50293	2.43928	1.04263	2.33955	0.019307	0.0401866	2000_SOM_DCM
T88_S_k141_480659	2.21557	-0.145669	0.570525	-0.255324	0.798473	0.861098	2000_SRF_SOM
T88_S_k141_480659	1.76629	-1.05727	0.645445	-1.63804	0.101412	0.222507	0800_SRF_SOM
T88_S_k141_480659	0.829094	2.30699	0.707231	3.262	0.00110628	0.0024637	0800_SOM_DCM
T92_S_k141_101735	10.0173	4.68405	0.922382	5.07821	3.81e-07	2.22e-06	2000_SOM_DCM
T92_S_k141_101735	5.1156	4.7866	0.591703	8.08953	5.99e-16	5.11e-15	0800_SOM_DCM
T92_S_k141_101735	12.6535	-0.639786	0.276002	-2.31805	0.0204467	0.0506199	2000_SRF_SOM
T92_S_k141_101735	13.0651	-0.245262	0.229504	-1.06866	0.285223	0.446081	0800_SRF_SOM
T92_S_k141_1112404	1.12362	-0.394807	0.764427	-0.516474	0.605523	0.735326	0800_SRF_SOM
T92_S_k141_1112404	1.50369	-0.678661	0.68608	-0.989187	0.322572	0.44346	2000_SRF_SOM
T92_S_k141_1112404	1.12776	2.1369	1.06322	2.00983	0.0444492	0.0822706	2000_SOM_DCM
T92_S_k141_1112404	0.512541	1.72403	0.964996	1.78656	0.0740082	0.109501	0800_SOM_DCM
T92_S_k141_1120738	6.86039	0.352583	0.368165	0.957675	0.338227	0.460116	2000_SRF_SOM
T92_S_k141_1120738	9.78828	0.733464	0.335587	2.18562	0.0288435	0.09336	0800_SRF_SOM
T92_S_k141_1120738	2.91115	4.22522	0.685042	6.16782	6.92e-10	3.29e-09	0800_SOM_DCM
T92_S_k141_1120738	4.0898	3.97086	1.05105	3.77798	0.000158104	0.000560104	2000_SOM_DCM
T92_S_k141_163847	32.0169	2.26482	0.981695	2.30706	0.0210517	0.0742152	0800_SRF_SOM
T92_S_k141_163847	5.64824	5.17735	1.85947	2.78431	0.00536412	0.0104542	0800_SOM_DCM
T92_S_k141_163847	23.1491	4.56689	0.354532	12.8815	5.72e-38	8.01e-36	2000_SRF_SOM
T92_S_k141_163847	1.44084	2.45851	1.56245	1.5735	0.115604	0.18031	2000_SOM_DCM
T92_S_k141_177701	0.901159	0.560485	0.825896	0.678639	0.497367	0.614717	2000_SRF_SOM
T92_S_k141_177701	0.238325	0.474162	1.83451	0.258468	0.796045	NA	0800_SOM_DCM
T92_S_k141_177701	0.584421	0.245587	1.09957	0.223348	0.823264	NA	0800_SRF_SOM
T92_S_k141_177701	0.538686	0.935285	1.40965	0.663488	0.507018	0.577749	2000_SOM_DCM
T92_S_k141_27923	14.6245	-0.731893	0.264726	-2.76472	0.00569709	0.0284118	0800_SRF_SOM
T92_S_k141_27923	13.1283	5.63636	1.0092	5.585	2.34e-08	1.66e-07	2000_SOM_DCM
T92_S_k141_27923	6.3102	5.34737	0.610563	8.7581	1.99e-18	2.09e-17	0800_SOM_DCM
T92_S_k141_27923	15.3406	-0.952352	0.317525	-2.9993	0.00270603	0.0091964	2000_SRF_SOM
T92_S_k141_502764	0.0300471	-1.25471	2.99117	-0.41947	0.674873	NA	0800_SOM_DCM
T92_S_k141_502764	0.130231	0.596109	3.0819	0.193423	0.846628	NA	0800_SRF_SOM
T92_S_k141_502764	0.16379	1.58571	2.44585	0.648329	0.516772	NA	2000_SRF_SOM
T92_S_k141_502764	0	NA	NA	NA	NA	NA	2000_SOM_DCM
T92_S_k141_554949	293.015	1.04901	0.281171	3.73085	0.000190834	0.00211876	0800_SRF_SOM
T92_S_k141_554949	95.5787	6.39916	0.647826	9.8779	5.19e-23	1.61e-21	2000_SOM_DCM
T92_S_k141_554949	83.7305	7.48767	0.609935	12.2762	1.22e-34	4.39e-33	0800_SOM_DCM
T92_S_k141_554949	225.464	1.21483	0.0907538	13.3859	7.31e-41	1.27e-38	2000_SRF_SOM
T92_S_k141_573868	1.28687	0.391911	0.721254	0.543375	0.586872	0.694802	2000_SRF_SOM
T92_S_k141_573868	0.0821078	-0.639424	2.32757	-0.274717	0.783533	NA	0800_SOM_DCM
T92_S_k141_573868	0.546745	1.75382	1.20501	1.45544	0.145548	NA	0800_SRF_SOM
T92_S_k141_573868	0.763685	1.59003	1.24637	1.27573	0.202052	0.283543	2000_SOM_DCM
T92_S_k141_635495	0.0710223	-0.522632	2.9882	-0.174899	0.861159	NA	0800_SOM_DCM
T92_S_k141_635495	0.222013	-0.354696	1.50165	-0.236205	0.813274	NA	2000_SRF_SOM
T92_S_k141_635495	0.254783	0.126143	2.09948	0.060083	0.95209	NA	0800_SRF_SOM
T92_S_k141_635495	0.215048	-0.144215	1.98393	-0.0726914	0.942052	NA	2000_SOM_DCM
T92_S_k141_790253	0.0301246	-1.27361	3.39517	-0.375124	0.707568	NA	2000_SOM_DCM
T92_S_k141_790253	0.36658	0.182871	1.51745	0.120512	0.904078	NA	0800_SRF_SOM
T92_S_k141_790253	0.162577	-0.128083	2.19223	-0.0584258	0.953409	NA	0800_SOM_DCM
T92_S_k141_790253	0.241551	1.68288	1.92719	0.87323	0.382538	NA	2000_SRF_SOM
T92_S_k141_813057	0.199383	0.327569	1.864	0.175734	0.860503	NA	0800_SOM_DCM
T92_S_k141_813057	0.297238	-0.703663	1.32477	-0.531159	0.595309	NA	2000_SRF_SOM
T92_S_k141_813057	0.369496	-0.466147	1.39768	-0.333514	0.738746	NA	0800_SRF_SOM
T92_S_k141_813057	0.287425	0.214272	1.72032	0.124554	0.900877	NA	2000_SOM_DCM
T92_S_k141_971056	15.2275	6.16264	0.620349	9.93415	2.96e-23	4.61e-22	0800_SOM_DCM
T92_S_k141_971056	29.5634	-2.72297	0.412668	-6.59846	4.15e-11	3.08e-09	0800_SRF_SOM
T92_S_k141_971056	13.7201	4.55386	0.839213	5.42634	5.75e-08	3.84e-07	2000_SOM_DCM
T92_S_k141_971056	11.843	-4.61902	0.587943	-7.85624	3.96e-15	8.23e-14	2000_SRF_SOM
T96_S_k141_216310	1.62391	3.00556	0.726482	4.13714	3.52e-05	9.73e-05	0800_SOM_DCM
T96_S_k141_216310	4.44992	1.60487	0.376072	4.26745	1.98e-05	0.000113484	2000_SRF_SOM
T96_S_k141_216310	5.22037	0.968161	0.416809	2.32279	0.0201903	0.0719389	0800_SRF_SOM
T96_S_k141_216310	1.52743	2.58842	1.03043	2.51197	0.0120058	0.0267986	2000_SOM_DCM
T96_S_k141_371622	0	NA	NA	NA	NA	NA	2000_SOM_DCM
T96_S_k141_371622	0.0456003	0.98067	3.03411	0.323214	0.746533	NA	2000_SRF_SOM
T96_S_k141_371622	0.024445	-1.25471	2.99117	-0.41947	0.674873	NA	0800_SOM_DCM
T96_S_k141_371622	0.108938	0.596109	3.0819	0.193423	0.846628	NA	0800_SRF_SOM
T96_S_k141_415154	1.4756	2.57351	1.02259	2.51665	0.0118475	0.026532	2000_SOM_DCM
T96_S_k141_415154	1.92649	3.61744	0.951228	3.80292	0.000143003	0.00036765	0800_SOM_DCM
T96_S_k141_415154	7.26111	1.32197	0.474018	2.78886	0.00528933	0.026918	0800_SRF_SOM
T96_S_k141_415154	6.2926	2.27416	0.38471	5.91135	3.39e-09	3.5e-08	2000_SRF_SOM
T96_S_k141_568302	0.846589	1.32752	0.904315	1.46799	0.142108	0.279147	0800_SRF_SOM
T96_S_k141_568302	1.87024	2.45608	0.714952	3.4353	0.000591893	0.00240791	2000_SRF_SOM
T96_S_k141_568302	0.156069	0.245064	1.52561	0.160634	0.872382	NA	0800_SOM_DCM
T96_S_k141_568302	0.417693	0.670948	1.78197	0.376521	0.70653	NA	2000_SOM_DCM
T96_S_k141_583199	0.0798848	-1.05166	3.39517	-0.309752	0.75675	NA	2000_SOM_DCM
T96_S_k141_583199	0.126355	0.536773	2.59755	0.206646	0.836286	NA	2000_SRF_SOM
T96_S_k141_583199	0.0914452	-0.185056	3.08034	-0.0600764	0.952095	NA	0800_SRF_SOM
T96_S_k141_583199	0.0467508	-0.778244	2.98929	-0.260345	0.794598	NA	0800_SOM_DCM
T0_S_k141_11813	77.091	-1.37811	0.161482	-8.53416	1.41e-17	3.86e-16	2000_SRF_SOM
T0_S_k141_11813	73.1007	3.00871	0.368125	8.17307	3.01e-16	5.09e-15	2000_SOM_DCM
T0_S_k141_11813	26.8538	-0.57188	0.261161	-2.18976	0.0285417	0.0929685	0800_SRF_SOM
T0_S_k141_11813	13.3329	1.93351	0.288029	6.71291	1.91e-11	1.06e-10	0800_SOM_DCM
T0_S_k141_343199	0.463253	2.61455	1.51055	1.73086	0.0834762	NA	0800_SRF_SOM
T0_S_k141_343199	0	NA	NA	NA	NA	NA	2000_SOM_DCM
T0_S_k141_343199	0.0252926	-1.25471	2.99117	-0.41947	0.674873	NA	0800_SOM_DCM
T0_S_k141_343199	0.226605	1.91677	2.31145	0.829247	0.406965	NA	2000_SRF_SOM
T0_S_k141_428992	4.61686	1.55562	0.516328	3.01284	0.00258812	0.00883733	2000_SRF_SOM
T0_S_k141_428992	5.11256	0.988236	0.614552	1.60806	0.107822	0.231931	0800_SRF_SOM
T0_S_k141_428992	1.68556	2.68929	1.3049	2.06092	0.0393106	0.0740064	2000_SOM_DCM
T0_S_k141_428992	1.557	3.31269	1.13484	2.91909	0.00351058	0.00710316	0800_SOM_DCM
T0_S_k141_544129	17.5066	1.92152	0.402593	4.77287	1.82e-06	9.4e-06	2000_SOM_DCM
T0_S_k141_544129	10.147	-0.737646	0.260955	-2.82672	0.00470279	0.0248176	0800_SRF_SOM
T0_S_k141_544129	18.2401	-1.45088	0.277851	-5.2218	1.77e-07	1.43e-06	2000_SRF_SOM
T0_S_k141_544129	5.45388	1.67542	0.346364	4.83716	1.32e-06	4.35e-06	0800_SOM_DCM
T0_S_k141_629552	98.4035	-0.241505	0.116565	-2.07186	0.0382789	0.113683	0800_SRF_SOM
T0_S_k141_629552	47.6823	1.99861	0.149972	13.3266	1.62e-40	9.58e-39	0800_SOM_DCM
T0_S_k141_629552	102.584	-0.55244	0.106499	-5.18728	2.13e-07	1.7e-06	2000_SRF_SOM
T0_S_k141_629552	87.8172	1.8404	0.192488	9.5611	1.17e-21	3.26e-20	2000_SOM_DCM
T0_S_k141_764337	0.337588	0.0335948	1.33055	0.0252488	0.979857	NA	2000_SRF_SOM
T0_S_k141_764337	1.2914	1.15027	0.710422	1.61913	0.105419	0.228438	0800_SRF_SOM
T0_S_k141_764337	0.407427	1.00434	1.12615	0.891829	0.372484	0.431742	0800_SOM_DCM
T0_S_k141_764337	0.282463	-0.58851	1.68072	-0.350154	0.726223	NA	2000_SOM_DCM
T0_S_k141_905818	7.8248	1.28081	0.29776	4.30148	1.7e-05	9.87e-05	2000_SRF_SOM
T0_S_k141_905818	3.13947	3.63345	0.993395	3.65761	0.000254577	0.000857382	2000_SOM_DCM
T0_S_k141_905818	4.75156	1.12677	0.434493	2.5933	0.00950591	0.041666	0800_SRF_SOM
T0_S_k141_905818	1.35117	3.09307	0.836705	3.69672	0.000218402	0.000545444	0800_SOM_DCM
T0_S_k141_963575	0.970962	1.51659	0.703162	2.15682	0.0310196	0.0507982	0800_SOM_DCM
T0_S_k141_963575	3.30265	-0.388926	0.439732	-0.884461	0.376447	0.49939	2000_SRF_SOM
T0_S_k141_963575	1.94207	-0.744424	0.594473	-1.25224	0.210482	0.365169	0800_SRF_SOM
T0_S_k141_963575	2.46568	3.2495	1.04263	3.11663	0.00182928	0.00508412	2000_SOM_DCM
T100_D_k141_147163	0	NA	NA	NA	NA	NA	2000_SRF_SOM
T100_D_k141_147163	0.392132	-3.23897	3.28116	-0.987143	0.323572	NA	2000_SOM_DCM
T100_D_k141_147163	0.0574964	0.0625598	3.08136	0.0203026	0.983802	NA	0800_SRF_SOM
T100_D_k141_147163	0.333092	-2.21426	1.35911	-1.62919	0.103272	0.14607	0800_SOM_DCM
T100_D_k141_1833	2.5748	-3.64298	0.951512	-3.82862	0.000128865	0.00153562	0800_SRF_SOM
T100_D_k141_1833	2.40687	-3.00249	0.741381	-4.04986	5.12e-05	0.00027156	2000_SRF_SOM
T100_D_k141_1833	4.56535	-0.776845	0.530599	-1.46409	0.143169	0.214619	2000_SOM_DCM
T100_D_k141_1833	3.21676	-0.536911	0.500239	-1.07331	0.283133	0.344177	0800_SOM_DCM
T100_D_k141_202543	2.37902	-5.58201	0.835391	-6.68191	2.36e-11	1.3e-10	0800_SOM_DCM
T100_D_k141_202543	3.59757	-6.24992	0.80922	-7.72339	1.13e-14	1.65e-13	2000_SOM_DCM
T100_D_k141_202543	0	NA	NA	NA	NA	NA	0800_SRF_SOM
T100_D_k141_202543	0.0915225	0.248233	3.03411	0.081814	0.934795	NA	2000_SRF_SOM
T100_D_k141_249748	0.172615	-0.737803	2.1267	-0.346924	0.728648	NA	0800_SRF_SOM
T100_D_k141_249748	17.7815	-5.62402	0.395529	-14.219	6.99e-46	1.15e-43	2000_SOM_DCM
T100_D_k141_249748	0.940867	-1.21808	0.884253	-1.37753	0.16835	0.270497	2000_SRF_SOM
T100_D_k141_249748	15.5899	-7.04491	0.551929	-12.7642	2.6e-37	1.15e-35	0800_SOM_DCM
T100_D_k141_267720	2.05197	1.36597	0.591727	2.30845	0.0209741	0.0516391	2000_SRF_SOM
T100_D_k141_267720	0.792947	1.59406	1.23371	1.29208	0.196329	0.277592	2000_SOM_DCM
T100_D_k141_267720	0.634684	2.06033	0.811873	2.53775	0.0111568	0.020347	0800_SOM_DCM
T100_D_k141_267720	2.19954	0.708866	0.551458	1.28544	0.198638	0.350298	0800_SRF_SOM
T100_D_k141_283331	1.45555	-0.637872	0.768326	-0.83021	0.40642	0.529668	2000_SRF_SOM
T100_D_k141_283331	1.75461	-1.02674	0.503339	-2.03986	0.0413639	0.0656576	0800_SOM_DCM
T100_D_k141_283331	2.21463	-1.42437	0.695812	-2.04706	0.0406517	0.0761862	2000_SOM_DCM
T100_D_k141_283331	1.24139	-1.75713	0.843212	-2.08386	0.0371731	0.11178	0800_SRF_SOM
T100_D_k141_435152	1.04677	-0.390132	0.813831	-0.479377	0.631671	0.754482	0800_SRF_SOM
T100_D_k141_435152	1.04172	-0.648424	1.10159	-0.588628	0.556111	0.667832	2000_SRF_SOM
T100_D_k141_435152	2.90398	-2.50984	0.628707	-3.99207	6.55e-05	0.000253559	2000_SOM_DCM
T100_D_k141_435152	2.94882	-2.54293	0.427044	-5.95473	2.6e-09	1.17e-08	0800_SOM_DCM
T100_D_k141_569146	7.60221	-2.51747	0.419455	-6.00177	1.95e-09	2.07e-08	2000_SRF_SOM
T100_D_k141_569146	10.6808	-0.0181631	0.368606	-0.049275	0.9607	0.966973	2000_SOM_DCM
T100_D_k141_569146	6.50587	-0.401147	0.269222	-1.49002	0.136219	0.185191	0800_SOM_DCM
T100_D_k141_569146	5.91615	-1.77639	0.417457	-4.25527	2.09e-05	0.000337483	0800_SRF_SOM
T100_D_k141_635228	2.13479	-2.67342	0.818466	-3.26637	0.00108934	0.00838207	0800_SRF_SOM
T100_D_k141_635228	4.09955	-1.36162	0.395684	-3.44117	0.000579197	0.00135886	0800_SOM_DCM
T100_D_k141_635228	2.39246	-3.27604	0.790979	-4.14175	3.45e-05	0.000189032	2000_SRF_SOM
T100_D_k141_635228	4.61058	-1.02238	0.554923	-1.84238	0.0654196	0.113173	2000_SOM_DCM
T100_D_k141_636677	15.6553	-2.23776	0.215288	-10.3943	2.63e-25	4.79e-24	0800_SOM_DCM
T100_D_k141_636677	16.2043	-2.15732	0.278016	-7.75971	8.51e-15	1.27e-13	2000_SOM_DCM
T100_D_k141_636677	6.92492	-0.993717	0.394164	-2.52107	0.0116998	0.0484974	0800_SRF_SOM
T100_D_k141_636677	7.03447	-1.42848	0.378968	-3.76941	0.000163636	0.000775017	2000_SRF_SOM
T100_D_k141_662058	0.304553	-1.37281	1.50103	-0.914577	0.360414	NA	0800_SRF_SOM
T100_D_k141_662058	0.115234	-0.198626	2.68308	-0.0740291	0.940987	NA	2000_SRF_SOM
T100_D_k141_662058	9.26208	-7.15907	0.69146	-10.3536	4.03e-25	1.51e-23	2000_SOM_DCM
T100_D_k141_662058	12.107	-5.95557	0.468219	-12.7196	4.6e-37	1.98e-35	0800_SOM_DCM
T100_D_k141_727740	1.87744	-4.64071	0.685755	-6.7673	1.31e-11	7.41e-11	0800_SOM_DCM
T100_D_k141_727740	0.253241	-1.01477	1.47476	-0.688091	0.491395	NA	2000_SRF_SOM
T100_D_k141_727740	1.64438	-3.534	0.807395	-4.37704	1.2e-05	5.36e-05	2000_SOM_DCM
T100_D_k141_727740	0.0856401	0.38323	2.90586	0.131882	0.895078	NA	0800_SRF_SOM
T100_D_k141_730418	0.380136	2.33548	1.5896	1.46923	0.141771	NA	0800_SRF_SOM
T100_D_k141_730418	0.0985847	-1.81326	2.98753	-0.606942	0.543889	NA	0800_SOM_DCM
T100_D_k141_730418	0.236893	0.0775713	1.95075	0.0397649	0.968281	NA	2000_SRF_SOM
T100_D_k141_730418	0.376481	-1.90868	2.1822	-0.874657	0.381761	NA	2000_SOM_DCM
T100_S_k141_161398	3.43046	0.84313	0.545573	1.5454	0.122249	0.252556	0800_SRF_SOM
T100_S_k141_161398	2.35087	1.63865	0.50613	3.23761	0.00120536	0.00452457	2000_SRF_SOM
T100_S_k141_161398	0.764957	1.59242	1.15427	1.37959	0.167713	0.244025	2000_SOM_DCM
T100_S_k141_161398	1.12014	2.81819	1.01816	2.76793	0.00564135	0.0109465	0800_SOM_DCM
T100_S_k141_431799	11.2486	1.38922	0.315083	4.40904	1.04e-05	3.09e-05	0800_SOM_DCM
T100_S_k141_431799	20.4207	-0.531785	0.286562	-1.85574	0.0634905	0.160338	0800_SRF_SOM
T100_S_k141_431799	18.871	-0.283585	0.189729	-1.49468	0.134997	0.227168	2000_SRF_SOM
T100_S_k141_431799	16.9272	0.687916	0.286723	2.39924	0.0164293	0.0350048	2000_SOM_DCM
T100_S_k141_437289	2.51868	1.12122	0.865441	1.29555	0.19513	0.345889	0800_SRF_SOM
T100_S_k141_437289	0.746	2.2455	1.59722	1.40588	0.15976	0.212805	0800_SOM_DCM
T100_S_k141_437289	0.745211	1.52201	1.5933	0.955257	0.339448	0.427294	2000_SOM_DCM
T100_S_k141_437289	2.73552	2.08136	0.698199	2.98105	0.00287265	0.00965757	2000_SRF_SOM
T100_S_k141_455083	10.5694	-0.49005	0.26351	-1.8597	0.0629279	0.125762	2000_SRF_SOM
T100_S_k141_455083	11.4772	0.243865	0.258752	0.942466	0.345954	0.507768	0800_SRF_SOM
T100_S_k141_455083	8.26218	4.42743	0.960175	4.61106	4.01e-06	1.94e-05	2000_SOM_DCM
T100_S_k141_455083	4.12639	4.22254	0.600918	7.02681	2.11e-12	1.29e-11	0800_SOM_DCM
T100_S_k141_501868	26.1282	0.343286	0.198902	1.7259	0.0843646	0.15774	2000_SRF_SOM
T100_S_k141_501868	16.2615	3.81607	0.691347	5.51977	3.39e-08	2.35e-07	2000_SOM_DCM
T100_S_k141_501868	10.5408	4.28487	0.514529	8.32777	8.24e-17	7.51e-16	0800_SOM_DCM
T100_S_k141_501868	30.2399	0.478314	0.208092	2.29856	0.0215297	0.0755203	0800_SRF_SOM
T104_S_k141_453478	4.17901	-1.43323	0.519151	-2.76073	0.0057673	0.0286877	0800_SRF_SOM
T104_S_k141_453478	5.39104	-1.54704	0.441543	-3.50371	0.000458828	0.00191991	2000_SRF_SOM
T104_S_k141_453478	8.21011	-0.595126	0.46123	-1.2903	0.196946	0.278216	2000_SOM_DCM
T104_S_k141_453478	5.65706	-0.961454	0.334133	-2.87746	0.0040089	0.00801309	0800_SOM_DCM
T104_S_k141_460647	1.2887	-0.812666	0.626758	-1.29662	0.194762	0.251989	0800_SOM_DCM
T104_S_k141_460647	1.28151	-0.01021	0.941025	-0.0108499	0.991343	0.995802	0800_SRF_SOM
T104_S_k141_460647	1.2195	-0.812126	0.90666	-0.895734	0.370395	0.455512	2000_SOM_DCM
T104_S_k141_460647	1.36556	0.120798	0.764285	0.158054	0.874414	0.914209	2000_SRF_SOM
[truncated: 2,580 more rows]

## Sheet: Data S5
Supplementary Data 5. SRA id's for raw data included in the metatranscriptome and metavirome analysis
[truncated: 56 more rows]
